# Supplementary material for: Abnormal Fixational Eye Movements in Amblyopia
Source: PLoS One. 2016 Mar 1;11(3):e0149953. doi: 10.1371/journal.pone.0149953 (PMC4773232; doi:10.1371/journal.pone.0149953)
Supplement: S1 Dataset — (XLSX) [file pone.0149953.s001.xlsx]

## Sheet: normal
LEFT_GAZE_X	LEFT_GAZE_Y	RIGHT_GAZE_X	RIGHT_GAZE_Y
512.7	373.9	509.4	375.3
513	374	509.9	375.8
513.3	374.2	510.2	375.9
513.4	374.4	510.3	375.5
513.5	374.3	510.1	375.4
513.5	374.3	509.9	375.7
513.6	374.3	509.5	376.4
513.4	374.2	509.1	376.9
513.1	374	508.6	377.2
512.7	373.9	508.3	377.4
512.5	373.7	508.2	377.6
512.3	373.7	508.2	377.9
512.4	373.7	508.1	377.9
512.5	373.6	508.1	377.8
512.5	373.5	508.1	377.3
512.4	373.7	508.3	376.8
512.4	374	508.7	376.4
512.8	374.7	508.9	376.3
513.1	375.2	509.1	376.2
513.4	375.6	509.3	376.1
513.5	375.5	509.6	376.2
513.7	375.8	509.7	376.3
513.9	376	509.8	376.4
513.9	376.2	509.8	376.5
513.8	376.2	509.8	376.6
513.7	376.2	509.7	376.5
513.8	375.9	509.7	376.5
513.8	375.7	509.7	376.6
513.6	375.5	509.8	377
513.3	375.4	509.8	377.3
513.2	375.3	509.5	377.6
513.2	375.1	509.2	377.2
513.1	375.1	509	376.8
513.1	375.3	508.8	376.4
513.1	375.5	508.6	376.4
512.8	375.6	508.3	376.4
512.6	375.8	508	376.2
512.4	376.2	507.5	375.9
512.3	376.6	507.3	375.9
512.1	377	507.3	376.4
511.8	377.1	507.6	377
511.7	377	507.9	377.4
511.8	376.5	508.1	377.5
511.9	375.9	508.1	377.5
512.1	375.4	508.2	377.5
512.2	375.1	508.6	377.5
512.2	374.8	509.1	377.6
511.9	374.2	509.5	377.6
511.6	373.7	509.6	377.4
511.5	373.2	509.3	377.1
511.4	373.3	509	376.8
511.6	373.3	508.6	376.6
511.7	373.5	508.5	376.5
511.6	373.9	508.2	376.5
511.2	374.3	508	376.2
510.8	374.5	507.8	375.9
510.9	374.6	507.7	375.6
511.1	374.7	507.4	375.8
511.1	374.9	507.1	376
510.9	375	507	376.7
510.7	375.2	507	377.5
510.4	375.3	507.1	378.3
510	375.4	507.1	378.6
509.6	375.2	507	378.2
509.4	374.8	507	377.6
509.4	374.4	506.9	376.9
509.5	374	507	376.6
509.7	373.5	507.2	376.1
509.8	373.1	507.3	375.5
509.8	372.8	507.4	375
510	372.8	507.4	374.7
510.3	372.9	507.5	374.6
510.8	372.9	507.8	374.7
511.1	373.2	507.9	374.9
511.4	373.8	508	375.2
511.6	374.5	507.7	375.3
511.7	374.6	507.2	375.4
511.3	374.6	506.8	375.8
510.8	374.6	506.7	376.3
510.3	374.6	506.7	376.7
510.1	374.6	506.7	376.7
510.1	374.6	506.9	377
510.4	374.3	507.2	377.4
510.7	374	507.4	377.6
511.1	373.8	507.4	377.4
511.4	373.8	507.2	377
511.7	374.1	506.9	376.6
511.9	374.6	506.8	376.4
512.2	375.3	506.7	376.3
512.5	376.4	506.3	376.4
512.8	377.3	506	376.5
512.9	377.8	505.7	376.8
513	377.4	506	376.9
513.3	376.7	506.2	377.1
513.5	376	506.5	377.1
513.4	375.2	506.6	377.2
513.1	374.6	506.6	377.4
512.7	374.2	506.7	377.5
512.9	374.4	506.8	377.8
513.2	374.8	507	378
513.4	375.1	507.1	378.1
513.2	375.4	507.1	378.1
513	375.7	507.2	378
512.9	375.8	507.1	378.1
513.1	375.7	507	378.1
513.2	375.5	506.9	378.2
513.3	375.4	506.9	378.3
513.3	375.1	506.9	378.2
513.3	375	506.8	378.2
513.3	375.2	506.8	378.1
513.6	375.6	506.8	378.1
513.9	376.1	506.8	378.2
514.2	376.7	506.5	377.9
514.1	377.3	506.2	377.6
514	378	505.9	377.7
513.7	377.9	505.9	378
513.5	377.5	506	378.3
513.1	376.7	506.2	378.1
512.8	376.2	506.5	378.1
512.5	375.9	506.5	378.2
512.3	376	506.5	378.4
512	376	506.4	378.2
512.2	376	506	377.9
512.5	376	505.7	377.9
512.8	376.1	505.5	378.4
512.9	376.4	505.5	378.9
513.1	376.6	506	379
513.2	376.8	506.4	379
513.4	376.8	506.7	378.8
513.5	376.6	506.2	378.6
513.6	376.2	505.8	378.3
513.7	375.9	505.5	378.1
513.7	375.7	505.6	378.1
513.9	375.6	506	378
514.1	375.5	506.6	377.7
514.2	375.4	507.1	377.2
514.1	375.2	507.3	376.8
513.9	375.1	507.4	376.8
513.7	375.3	507.7	377.2
513.6	376	507.9	377.8
513.7	376.7	508	378.6
513.7	377	508	379.1
513.8	377	507.9	379.4
513.9	377	507.7	379.4
514	377	507.4	379.2
514	377.2	507	378.7
514	377.4	506.6	377.9
514.1	377.5	506.3	377
514.3	377.5	506.3	376.5
514.4	377.4	506.6	376.4
514.5	377.3	507	376.6
514.5	377.5	507.1	377
514.5	377.7	507	377.5
514.5	378	506.9	377.9
514.5	378	506.9	378.5
514.4	378.1	506.9	379.2
514.3	378.2	506.9	379.7
514.3	378.3	506.9	380
514.4	378.3	507.2	380
514.6	378.2	507.6	380
514.8	378	508	380.1
515	377.8	508.2	380.1
515.1	377.6	508.1	380.1
515.1	377.6	507.9	380
515	377.5	507.8	379.6
514.8	377.4	508.1	379.2
514.4	377.3	508.5	378.7
514	377.3	508.9	378.3
513.8	377.2	508.9	377.8
513.6	377.2	508.8	377.6
513.5	377.3	508.9	377.7
513.4	377.4	509	378
513.5	377.5	509.2	378.3
513.6	377.4	509.2	378.3
513.9	377.4	509.3	378.1
514.3	378	509.3	377.9
514.6	378.5	509.3	377.8
514.9	378.8	509.2	377.7
515.2	378.7	509.2	377.6
515.4	378.5	509.1	377.7
515.5	378.3	509.2	377.9
515.5	378.2	509.2	378.2
515.4	378.2	509.3	378.3
515.2	378.3	509.3	378.4
515.2	378.4	509.2	378.5
515.5	378.5	509.1	378.5
515.8	378.5	509.3	378.4
515.9	378.7	509.5	378.3
515.7	378.9	509.9	378.1
515.3	378.7	510.3	377.7
514.8	378.4	510.5	377.2
514.4	378.1	510.5	376.8
514.2	377.9	510.3	376.7
514.2	377.6	510.2	376.9
514.2	377.1	510.3	377.3
514.2	376.7	510.3	378.1
514.6	376.4	510.3	378.7
515	376.8	510.2	379.1
515.3	377.2	510.2	379
515.4	378	510.3	378.6
515.4	378.4	510.6	378.1
515.2	378.8	511	377.7
515.1	378.7	511.6	377.3
514.9	378.7	511.9	377
514.9	378.6	512	377.2
515	378.4	511.9	377.5
515.1	378.2	511.8	378.1
515.1	378	511.8	378.4
514.9	377.8	511.7	378.7
514.7	377.6	511.6	378.6
514.6	377.5	511.6	378.3
514.8	377.3	511.6	378.1
515	377.5	511.6	378
515.2	377.7	511.8	378
515.1	378.1	512	378
515	378.4	512.1	377.9
514.9	378.7	512.1	377.8
515	378.9	512.1	377.9
515.2	379.1	512.2	378.3
515.5	379.2	512.3	378.6
515.7	379	512.4	378.9
515.9	378.7	512.3	379
516.2	378.2	512.1	378.6
516.5	377.8	511.9	378.2
516.8	377.7	511.9	377.8
516.7	377.7	512.1	378.3
516.6	377.7	512.3	378.8
516.5	377.8	512.4	379.2
516.3	377.8	512.5	378.9
516.1	377.9	512.7	378.6
515.9	378.1	512.9	378.4
515.8	378.4	513.3	378.2
515.4	378.3	513.7	378.3
514.9	378.1	514.1	378.9
514.6	377.9	514.3	379.3
514.7	378	514.2	379.5
514.9	378.2	513.8	379.1
515.1	378.5	513.5	378.7
515.2	378.7	513.3	378.5
515.5	378.7	513.2	378.6
515.8	378.9	513.1	378.7
515.9	379.1	512.9	378.9
515.4	379.1	512.5	379
513.9	379.1	511.6	379.2
511.3	379.3	510.3	379.7
507.9	380.2	508.6	380.5
505.5	381.4	507.4	381.9
504.4	383	506.8	383.8
505.8	384.7	508	385.8
508.7	385.8	510.5	387.1
512.5	386.3	513.7	387.6
515.6	385.6	516	387.7
517	385.1	517	387.8
517.4	384.3	517	387.7
516.4	383.9	516.4	387.5
515	383.2	515.5	387.2
513.2	382.9	514.5	386.8
512.2	382.6	514	386.5
512	382.5	513.7	386.3
512.7	382.6	513.8	386.3
513.6	383	514	386.1
514.2	383.5	514.5	385.9
514.5	384	515	385.7
514.5	384.4	515.3	385.5
514.8	384.6	515.4	385.3
515.1	384.6	515.6	385.6
515.3	384.2	515.8	386.1
515.3	383.9	516	386.7
515.2	383.8	516.1	386.9
515.2	384.1	516.1	387.1
515.4	384.3	516	387.4
515.7	384.4	516	387.7
515.9	384.7	515.8	388.2
516.2	385.3	515.7	388.4
516.7	385.8	515.6	387.9
517.4	386	515.4	387
517.9	385.9	515.3	386
517.9	385.8	515.2	385.6
517.7	385.7	515.1	385.6
517.5	385.5	515.1	385.8
517.4	385.4	515.1	386.5
517.1	385.3	515.7	387.7
516.8	385.1	516.3	388.7
516.3	385	516.9	389.2
516.1	385.3	517	388.9
516	385.8	516.8	388.1
516	386.3	516.4	386.9
516	386.3	516	386
516.2	386.6	515.9	385.5
516.3	386.8	515.9	385.4
516.4	387	515.8	385.3
516.6	386.8	515.7	385.3
516.8	386.7	515.6	385.2
516.9	386.1	515.7	385.1
517.3	385.7	515.8	385.4
517.7	385.4	516	386.3
518.1	385.5	516.4	387.1
518.1	385.7	516.8	387.7
518	385.5	517.3	387.9
518	385.4	517.6	388.2
518	385.3	517.7	388.8
518	385.4	517.5	389.1
517.7	385.6	517.4	389.4
517.2	385.7	517.3	389.4
516.7	385.8	517.4	389.3
516.3	385.8	517.5	388.7
516.4	385.6	517.5	387.9
516.7	385.4	517.6	387.2
517.1	385.3	517.5	386.8
517.1	385.3	517.4	386.5
517.2	385.6	517.2	386.2
517.7	386.2	517.1	386.2
518.3	386.8	517.1	386.3
518.8	387	517.1	386.6
518.8	387	517.1	386.9
518.7	386.9	517.1	387
518.6	386.6	516.9	386.9
518.3	386.3	516.7	386.8
518	386.1	516.6	386.9
517.7	386	516.7	387.1
517.5	386	516.9	387
517.4	386	517	386.7
517.5	386	517.1	386.5
517.7	386.1	517.1	386.5
517.8	386.1	517.1	386.6
517.7	386	517.1	386.6
517.6	385.8	517.2	386.8
517.5	385.6	517.3	386.9
517.6	385.4	517.5	386.7
517.8	385.2	517.5	386.5
518.1	385.2	517.5	386.2
518.3	385.1	517.8	386.4
518.2	385	518.3	386.7
518.2	384.9	518.7	386.9
518.1	384.7	518.6	387.2
518.1	384.5	518.4	387.6
518.1	384.1	518.2	387.8
518.1	383.9	518.1	387.6
518	383.6	518.1	387.4
518.1	383.5	518	387.2
518.3	383.4	518	387
518.4	383.4	518.1	386.9
518.5	383.5	518.2	386.9
518.5	383.6	518.3	387.1
518.5	383.8	518.3	387.6
518.4	384.1	518.5	388.1
518.3	384.4	518.6	388.6
518.2	384.5	518.7	388.8
518.5	384.5	518.7	388.7
518.7	384.6	518.7	388.7
519	384.6	518.8	388.7
519	384.7	518.9	388.7
519	384.7	519.1	388.8
519	384.7	519.4	388.9
518.8	384.8	519.7	388.6
518.7	385	520	388
518.6	385.3	520	387.2
518.6	385.5	519.9	386.8
518.6	385.6	519.8	386.6
518.7	385.5	519.7	386.6
518.7	385.4	519.5	386.7
519.2	385.3	519.3	387.1
519.8	385.2	519.1	387.6
520.4	385.1	519.2	388.2
520.4	385.2	519.3	388.5
520.2	385.3	519.7	388.4
519.6	385.4	520.3	388
519	385.4	520.7	387.6
518.5	385.5	520.7	387.3
518.5	385.5	520.2	387.1
518.9	385.4	519.7	387.1
519.3	385.4	519.5	387.3
519.3	385.3	519.7	387.5
519.1	385.6	519.8	387.7
519	386.2	520.2	387.2
519.1	387	520.5	386.7
519.2	387.6	520.5	386.3
519.3	387.7	520	386.5
519.4	387.3	519.5	386.7
519.5	386.8	519.1	386.9
519.4	386.3	519.3	386.9
519	385.6	519.7	387
518.6	384.6	520.2	387.1
518.2	383.9	520.4	387.2
518.1	383.4	520.1	387.5
518.1	383.2	519.7	387.6
518.1	383	519.3	387.6
518.1	383.1	519.3	387.4
518.2	383.5	519.3	387.3
518.3	384.2	519.4	387.2
518.5	385	519.7	386.8
518.9	385.7	519.9	386.4
519.3	386.4	520.2	386.1
519.7	386.9	520.3	386.2
519.7	386.9	520.3	386.4
519.7	386.4	520.2	386.7
519.9	385.9	520	387.2
520.1	385.6	520	387.4
520.1	385	520.2	387.6
519.9	384.2	520.3	387.4
519.5	383.5	520.3	386.9
519.2	383.3	520.2	386.2
519	383.1	520.1	385.5
519.1	382.8	519.9	384.7
519.1	382.6	519.8	384
519.1	382.7	519.6	383.3
519.1	383	519.5	382.8
518.9	383.3	519.5	382.6
518.7	383.3	519.6	382.6
518.4	383.2	519.7	382.5
518.4	383.1	519.9	382.4
518.5	383.3	519.8	382.4
518.7	383.6	519.8	382.4
518.8	383.8	519.9	382.4
518.9	383.6	519.7	382.4
518.9	383.4	519.5	382.5
518.9	383.2	519.3	382.6
518.8	382.7	519.4	382.9
518.9	382.3	519.4	383.3
519.2	382.2	519.5	384.3
519.5	382.7	519.5	385
519.8	383.1	519.5	385.8
519.9	383.4	519.5	385.9
520.1	383.3	519.4	386
520.3	383.6	519.3	386
520.3	384.1	519.2	385.8
520.1	384.6	519.3	385.5
520.1	384.8	519.4	385.1
520.3	384.7	519.4	384.9
520.5	384.9	519.4	384.7
520.4	385.3	519.4	384.6
520.3	385.7	519.5	384.7
520.1	385.4	519.5	384.8
519.9	385.1	519.3	384.8
519.5	384.8	519	384.9
519.2	384.8	518.4	385
519	384.6	518	385.2
518.8	384.3	517.7	385.3
518.6	384	517.7	385.1
518.3	383.9	517.7	385
518.2	383.8	517.7	385.1
518.2	383.7	517.8	385.1
518.1	383.7	518	385.2
518	383.8	518.1	385.2
518	383.7	518.1	385.2
517.9	383.7	518.1	385.3
517.7	383.7	518.1	385.4
517.5	383.6	518.4	385.4
517.6	383.5	518.7	385.5
517.8	383.5	518.9	385.5
518.1	383.6	518.9	385.5
518.2	383.7	518.9	385.4
518.2	383.8	519	385.4
518.1	383.9	519.1	385.7
517.9	384	519.2	386
517.8	383.7	519.2	386.2
517.7	383.4	519	386.1
517.7	383	518.9	385.8
517.7	382.8	518.6	385.4
517.9	382.9	518.5	384.9
518.1	383.1	518.4	384.8
518.4	383.4	518.4	384.8
518.4	383.6	518.4	384.8
518.6	383.9	518.5	384.7
518.8	383.7	518.8	384.7
519.1	383.5	519.2	385
519.1	383.6	519.6	385.3
519.3	383.9	519.9	385.6
519.6	384.3	520	385.8
519.9	384.2	520.1	386.2
519.9	383.7	520.2	386.5
519.7	383.2	520.4	386.7
519.6	382.7	520.5	386.7
519.7	383	520.7	386.3
519.6	383.5	520.8	385.9
519.4	384	520.9	385.4
519.2	384.4	520.9	385.4
519	385	520.8	385.4
518.9	385.5	520.6	385.5
518.8	385.7	520.6	385.6
518.7	385.9	520.6	385.7
518.7	386	520.6	385.7
518.7	386.1	520.6	385.9
518.8	385.7	520.5	386
518.9	385.4	520.4	386
518.9	385.1	520.2	385.5
518.6	384.9	520	385
518.3	384.7	519.9	384.7
518.2	384.7	519.8	384.5
518.2	385.1	519.7	384.2
518.2	385.6	519.6	383.8
518.2	385.4	519.5	383.5
518.3	384.8	519.2	383.4
518.7	384.4	519	383.5
519.2	384.5	518.8	383.9
519.5	384.6	518.8	384.5
519.9	384.5	518.8	385
520.1	384.5	518.9	385.3
520.4	384.1	518.9	385.2
520.3	383.7	519	385
520.3	383.4	519	385.1
520.3	384	518.9	385.2
520.1	384.6	518.9	385.4
519.5	385.2	518.9	385.6
518.9	385.2	519.2	385.7
518.6	385.2	519.7	385.4
518.9	385.1	520.3	384.5
519.4	385.1	520.8	383.7
519.8	384.9	521	383.8
519.4	384.2	520.9	384.9
518.9	383.3	520.9	386
518.3	382.6	520.9	386.6
518.3	383.1	520.9	386.7
518.6	383.9	521	386.7
519	385	520.8	386.7
519.4	385.8	520.2	386.7
519.6	386.3	519.6	386.3
519.8	386.3	519.2	385.6
520	385.6	519.7	384.7
520.1	384.7	520.2	384.3
520	384.1	520.8	384.5
519.9	383.9	521.1	385.7
519.8	384.2	521.3	387.1
519.8	384.7	521.7	388.2
519.9	385.6	521.9	388.6
520	386.2	521.7	388.3
520	386.7	521.2	387.3
520.2	386.7	520.7	386.2
520.4	386.4	520.6	385.6
520.7	385.8	520.9	385.4
520.9	385.2	521.7	385.4
520.7	384.5	522.4	385.6
520.4	384.1	522.5	385.9
520.1	383.8	521.8	385.8
520.1	383.9	521.1	385.6
520.2	384.1	520.8	385.4
520.6	384.2	520.8	385.6
521	384.2	520.9	385.6
521.3	384.2	521	385.5
521.3	384.2	521.4	385.8
521.3	384	521.8	386.1
521.3	383.7	522.1	386.4
521.3	383.4	522.3	386.1
521.3	383.4	522.5	385.8
521.4	384	522.6	385.5
521.3	384.7	522.7	385.4
520.9	385.2	522.8	385.7
520.5	385.4	523	386.3
520.5	385.6	523.3	386.9
520.8	385.5	523.5	387.1
520.9	384.8	523.6	387.1
520.8	384.1	523.2	386.9
520.7	383.5	522.7	386.7
520.7	383.8	522	386.6
520.8	384.8	521.7	386.5
521	386.4	521.8	386
521.3	387.6	522.1	385.5
521.5	387.4	522.3	384.9
521.3	386.2	522.3	385.2
520.8	384.9	522.4	385.8
520.4	384.3	522.9	386.7
520.3	384.3	523.4	387.3
520.5	384.5	523.7	387.2
520.6	384.7	523.4	386.5
520.5	384.9	522.9	385.8
520.4	385.3	522.5	385.4
520.5	386	522.2	385.8
520.7	386.8	522.2	386.1
520.8	387.3	522.2	386.6
520.6	387.2	522.4	387.1
520.4	386.9	523	387.7
520.1	386.3	523.6	387.8
519.9	385.8	523.5	387
519.7	385.5	523.1	386.1
519.7	385.6	522.3	385.5
520.1	386.1	521.8	385.3
520.5	386.5	521.4	385.1
520.9	386.4	521.4	385
520.9	386	521.5	385.1
520.7	385.3	521.8	385.6
520.5	384.9	522.4	386.2
520.2	384.6	522.9	386.7
519.9	384.1	523.2	386.3
519.5	383.5	522.7	385.6
519.2	382.9	522.3	384.9
519.1	382.8	521.7	384.8
519.2	382.8	521.4	385
519.6	383.2	521.2	385.1
520	383.6	521.4	385.1
520.2	383.9	521.7	385.1
520	383.8	522	385.1
519.7	383.6	522.1	385.2
519.6	383.6	522	385.3
519.6	383.8	521.9	385.4
519.5	383.9	522	385.3
519.8	384	522.1	385.2
520	383.9	522.1	385.3
520.2	383.8	522.1	385.4
520.2	383.7	522.5	385.5
520.2	383.5	522.9	385.8
520.2	383.5	523.3	386.2
520.2	383.6	523.5	386.6
520.4	383.8	523.8	386.7
520.7	383.9	524	386.7
520.9	384	524	386.4
521	384.2	523.9	386
521	384.3	523.7	385.5
520.9	384.8	523.7	385.4
520.8	385.6	523.7	385.6
520.7	386.5	523.5	385.4
520.7	387.4	523.2	384.7
520.8	387.9	523	383.7
520.9	388	522.8	382.9
520.7	387.3	522.4	382.5
520.5	386.6	521.9	383
520.1	385.4	521.6	383.6
519.9	384.7	522	384.5
519.9	384	522.7	385.4
520	384.1	523.4	386.1
520.4	384.7	523.7	386.2
520.7	385.3	523.8	386
521	386.1	523.7	385.7
520.8	386.5	523.5	385.6
520.6	386.8	523.3	385.3
520.3	387	523.3	385.1
520.1	387.2	523.4	384.6
520.1	387.3	523.4	384.2
520.1	387.3	523.4	383.9
520.3	387	523.4	383.8
520.7	386.8	523.4	383.9
521	386.7	523.3	384.5
521.1	386.2	523.1	385.2
520.8	385.3	523	385.3
520.6	384.3	523	384.8
520.6	383.7	523.2	384.2
520.9	383.9	523.6	384.2
521.3	384.1	523.8	384.6
521.1	384.4	523.6	385.5
520.4	384.4	523.3	386
519.5	384.3	523	386.3
518.9	384.3	522.9	385.8
518.9	384.2	522.4	385.3
519.2	384.2	521.9	384.9
519.6	384.4	521.4	385.1
519.9	384.7	521.7	385.2
520.4	385.5	522.2	385.7
520.8	386.1	523	386
520.5	386.5	523.6	386.3
519.9	386.5	523.7	386.3
519.3	386.3	523.4	386.2
519.3	386.2	523.1	386.2
519.3	386	523	385.8
519.3	385.8	523	385.4
519.3	385.2	522.7	384.9
519.4	384.7	522.2	384.4
519.7	384.2	521.7	384.2
520.2	385.2	521.7	384.1
520.6	386.4	522.2	384.4
520.8	387.9	522.8	384.8
520.8	388.5	523.4	385.3
520.9	388.3	523.7	385.8
520.9	387.7	523.8	386
521.1	386.8	523.9	386.1
521.2	386.1	523.8	386.1
521.4	385.5	523.8	386.2
521.2	385.2	523.7	386.3
521.2	385.5	523.7	386.3
521.1	385.9	523.5	386.1
521	386.3	523.2	386
520.8	386.4	523	386.1
520.6	386.4	523	386.2
520.3	386.4	523.1	386.3
520	386.4	523.1	386.3
519.9	386.4	523.1	386.4
520.1	386.5	523	386.2
520.5	386.9	522.9	385.8
520.8	387.6	522.8	385.4
520.9	388.1	523	385.2
520.8	388.1	523.1	384.9
520.7	387.9	523.2	384.6
520.6	387.2	523	384
520.3	386.3	522.8	383.8
520	385.5	522.9	383.5
519.9	385.2	523.3	383.8
520.1	384.9	523.6	384.4
520.1	384.5	523.7	384.9
520	384.1	523.7	385.3
519.8	384	523.7	385.3
519.7	384.1	523.6	385.3
519.6	384.3	523.4	384.6
519.5	384.5	523.1	383.8
519.6	384.6	522.7	383.1
519.9	385.1	522.3	383
520.1	385.6	522	383.6
520.2	385.9	522	384.1
520.2	385.9	522.2	384.6
520.1	385.9	522.6	384.5
520.1	386	523.2	384.5
520.1	385.8	523.7	384.5
520	385.6	524	384.5
520	385.4	524	384.4
519.8	385.2	524.1	384.3
519.5	385.1	524.1	384.1
519.5	385.1	524.1	383.6
519.9	385.3	523.9	382.7
520.3	385.5	523.5	381.8
520.4	385.4	523.1	381.6
520.6	385.4	523	382.2
520.8	385.4	523.3	383
521	385.3	523.6	383.8
520.9	385.2	523.7	384.3
520.4	385.1	523.3	384.6
519.9	385.1	523	384.6
519.7	385	522.8	384.2
520	384.9	522.9	383.3
520.6	385	523.1	382.6
520.9	385.3	523.3	382.3
521	385.5	523.4	382.9
521	385.5	523.4	383.5
520.6	385.2	523.2	383.9
520.2	384.9	523	383.8
520.2	385.6	522.8	383.5
520.7	386.5	523	382.9
521.3	387.6	523.2	382.2
521.5	387.8	523.2	381.7
521.6	387.9	523.2	381.3
521.6	387.7	523.3	381.5
521.6	387.4	523.5	381.8
521.6	386.7	523.7	382.4
521.7	386	523.6	383.2
521.7	385.5	523.5	384.1
521.8	385.6	523.3	384.7
521.7	385.6	523.2	385
521.7	386	523.2	385
521.6	386.6	523.1	385.3
521.5	387.2	523.3	385.6
521.2	387.3	523.5	385.8
520.9	387	523.7	385.3
520.7	387.1	523.7	384.4
520.8	387.5	523.6	383.3
520.9	387.9	523.3	382.4
520.9	388	523.1	382
520.8	387.5	523	381.8
520.8	386.8	523.1	382.1
521.1	385.9	523.3	382.4
521.4	385.6	523.5	382.8
521.6	385.4	523.4	383.1
521.5	385.4	523.2	383.3
521.3	385.7	523	383.3
521.1	386.5	523	383
520.9	387.2	523	382.4
521.2	387.5	522.8	381.5
521.4	387.2	522.5	380.6
521.5	386.9	522.4	380.6
520.9	386.3	522.4	381.3
520.4	385.9	522.4	382.3
520	385.6	522.2	383.1
520.1	385.5	522	383.6
520.3	385.4	521.8	383.8
520.4	385.2	521.9	383.5
520.6	385.3	522	383
520.6	385.6	522.4	382.1
520.5	385.9	522.7	381.6
520.4	386.2	523.2	381.1
520.4	386.8	523.3	381
520.4	387.3	523.4	380.8
520.7	387.6	523.4	380.7
520.9	387.7	523.3	380.7
521	387.8	523.2	380.7
521	387.8	523	380.7
521	387.7	522.9	380.8
521.2	387.7	522.7	380.8
521.4	387.9	522.7	380.9
521.6	388.1	522.9	380.9
521.3	388.1	523.2	381
521.1	387.8	523.3	381.1
520.8	387.6	523.4	381.2
520.5	387.6	523.4	381.1
520.1	387.2	523.2	381.1
519.8	386.7	523.1	381
519.7	386.3	523	381
519.7	386.2	522.8	380.9
519.9	386.1	522.7	381
520	385.6	522.5	381.2
520	385.1	522.3	381.5
519.9	384.5	522.1	382
520	384.5	522	382.4
520.3	384.7	522	382.9
520.6	385.2	521.9	383.4
520.6	385.5	521.9	384.2
520.6	385.7	521.8	384.7
520.3	385.7	521.7	385
520.1	385.8	521.5	385
519.9	385.9	521.6	385
519.9	386.1	521.6	384.9
520	386.4	521.7	384.7
520	386.6	521.8	384.6
520	386.5	521.9	384.4
519.9	386.5	522	384.1
520	386.4	521.9	383.8
520.2	386.5	521.9	383.5
520.3	386.5	521.9	383.4
520.3	386.6	522.1	383.5
520.3	386.8	522.2	383.5
520.3	387.2	522.3	383.5
520.3	387.6	522.7	383.4
520.5	387.9	523	383.3
520.6	388	523.4	383.1
520.8	388.1	523.4	382.6
521	388.2	523.4	382.1
521.2	388.3	523.5	382.2
521.4	388.3	523.5	382.6
521.5	388.3	523.5	383.1
521.6	387.9	523.3	383.1
521.6	387.5	523.1	383
521.2	386.8	523.2	382.6
520.6	386.4	523.3	382.1
519.9	386	523.4	381.4
519.6	386	523.2	380.9
519.4	386	523	380.6
518.9	385.8	522.9	380.7
518.5	385.7	522.8	380.9
518.4	385.6	522.9	381.3
518.7	386	523	381.6
519.1	386.4	523.2	382.3
519.6	386.7	523.3	382.7
520.2	387	523.4	383.3
520.6	387.2	523.3	383.5
520.8	387.4	523.2	383.7
520.7	387.4	522.8	383.8
520.5	387.1	522.6	383.9
520.1	386.6	522.5	384
519.8	386.1	522.4	384.3
519.6	386	522.4	384.5
519.6	385.9	522.4	384.7
519.6	385.7	522.4	384.6
519.5	385.4	522.3	384.4
519.3	385	522.2	384.2
519.1	384.7	522	383.9
518.7	384.6	521.8	383.6
518.5	384.6	521.5	383.2
518.5	384.9	521.1	383
518.7	385.2	520.9	382.8
518.8	385.4	520.9	382.8
519	385.2	521.1	383
519.4	385.2	521.4	383.2
519.7	385.6	521.8	383.5
519.9	385.9	522	383.7
520	386.2	522.2	383.8
520.1	386.3	522.1	383.7
519.9	385.9	521.9	383.1
519.4	385.6	521.8	382.4
518.8	385.2	521.7	382
518.6	385.2	521.7	382
518.6	385.4	521.8	382.2
518.7	385.6	521.9	382.4
518.7	385.9	521.9	382.5
518.8	386	522	382.5
518.8	386.2	522.3	382.6
519	386.3	522.5	382.8
519.5	386.3	522.7	383
520	386.2	522.8	383.1
520.4	386.4	522.9	383.2
520.5	386.5	523	383.2
520.5	386.7	523	383.3
520.5	386.7	523.3	383.2
520.5	386.7	523.5	383
520.5	386.6	523.6	382.5
520.4	386.3	523.4	381.7
520.2	386.1	523.1	381
519.9	386	522.9	380.6
519.7	386.2	522.8	380.8
519.6	386.4	522.7	380.9
519.9	386.5	522.8	381
520.4	386.7	522.9	380.9
520.9	387	523	380.9
521.2	387.1	523	380.8
521.3	386.5	523.2	381.3
521.1	386	523.3	381.9
520.8	385.7	523.4	382.6
520.3	385.7	523.1	382.9
519.9	385.7	522.4	383
519.6	385.9	521.7	383
519.9	386.6	521.3	383
520.4	387.3	521.3	382.9
521.3	387.9	521.5	382.8
521.8	387.8	522.1	382.7
522	387.9	522.6	383
521.8	388	522.8	383.2
521.3	387.9	522.5	383.4
520.7	387.5	522.1	383.3
520.3	387.2	521.8	383.3
520.1	387	521.6	383.3
520.1	386.9	521.6	383.3
520.1	386.6	521.7	383.3
520	386.4	521.8	383.4
520	386.1	521.9	383.5
520.1	386.2	521.9	383.6
520.5	386.2	522	383.6
521	386.3	522.3	383.5
521.6	386.5	522.7	383.4
522	386.8	523.2	383.2
522	387	523.3	382.8
521.8	387.2	523.4	382.5
521.4	387.1	523.4	382.2
521.1	387.1	523.5	382.1
520.8	386.9	523.3	382
520.4	386.7	523.1	381.9
520.2	386.4	522.5	381.9
520	386.1	522.1	382.2
520	386	521.9	382.5
520.1	385.9	521.9	382.8
520.2	385.9	521.9	382.8
519.9	385.8	521.9	382.8
519.6	385.7	521.9	382.9
519.5	385.5	521.9	383
520.1	385.6	522	383.1
520.8	385.7	522.2	383
521.6	386.2	522.4	382.9
522.1	386.8	522.6	382.9
522.4	387.4	522.7	383
522.4	387.7	522.8	383
522.4	387.8	523	382.7
522.3	388.1	523.1	382
522.3	388.3	523.1	381.1
521.8	388.3	523	380.2
521.5	387.9	522.9	379.5
521.1	387.4	522.6	379.1
521.1	387	522.3	379
521.2	386.8	522.1	379.7
521.2	386.4	521.9	380.8
521.3	386	521.8	381.9
521.5	385.9	521.8	382.3
521.7	385.9	521.8	382.2
521.9	385.9	522	381.7
521.9	386.2	522.1	381.2
521.9	386.7	522.4	380.9
521.7	387.4	522.5	381
521.5	388	522.7	381.2
521.5	388.4	522.9	381.5
522	388.7	523.1	381.8
522.6	388.6	522.9	382.1
523.1	388.6	522.6	382.3
522.8	388.1	522.1	382.7
522	387.5	521.8	383.1
520.9	386.3	521.8	383.3
520.4	385.6	522	383.1
520.4	385.1	522.2	382.9
520.8	385.3	522.2	382.8
521.2	385.5	522	382.6
521.5	385.7	521.6	382.5
521.6	385.9	521.3	382.5
521.5	386.1	521.2	382.5
521.4	386.1	521.6	382.5
521.3	386.1	522.2	382.5
521.3	386	522.6	382.5
521.3	386.1	522.6	382.5
521.3	386.1	522.5	382.5
521.4	386.2	522.4	382.7
521.4	386	522.5	382.9
521.2	385.8	522.5	383
521.1	385.6	522.5	382.9
521	385.5	522.5	382.8
521	385.5	522.2	382.7
521	385.3	521.9	382.7
521.1	385.1	521.7	382.8
521.1	384.8	521.6	382.9
521.1	384.8	521.5	382.7
521.2	385	521.3	382.3
521.6	385.4	521.1	382
522.1	386.2	520.9	382
522.5	387	520.9	382
522.5	387.6	521.3	381.6
522.3	387.6	521.7	381.3
522	387.4	521.8	380.9
521.6	386.7	521.6	381
521.3	385.9	521.4	381.1
521.1	384.9	521.2	381.1
520.9	384.4	520.9	381.1
520.7	384.2	520.7	381.2
520.7	384.5	520.8	381.3
520.5	384.6	520.9	381.4
520.2	384.7	521	381.4
519.9	384.7	521.2	381.4
519.9	384.6	521.3	381.4
520	384.5	521.4	381.2
520.3	384.3	521.4	381
520.7	384.2	521.5	380.9
521.1	384.2	521.4	381
521.3	384.2	521.3	381
521.6	384.2	521.2	381
521.6	384.3	521.1	381
521.8	384.3	521	381
521.8	384.3	521	381.4
521.8	384.3	520.9	381.8
521.6	384.3	520.9	382.3
521.5	384.2	520.9	382.5
521.3	384.2	520.8	382.7
521.1	384.5	520.8	382.6
521	384.8	520.6	382.1
520.8	385.1	520.6	381.7
520.6	385	520.4	381.3
520.3	384.7	520.4	381.3
519.8	384.6	520.5	381
519.3	384.4	520.7	380.8
519	384.3	520.9	380.7
519.3	384.2	521	380.8
519.9	384.1	521.2	381.1
520.3	384.2	521.2	381.3
520.3	384.2	521	381.7
519.9	384.2	520.8	381.9
519.4	384.3	520.8	382
519.1	384.6	520.7	382
519.1	385	520.6	382
519.2	385.4	520.4	381.9
519.5	385.4	520.2	381.8
519.8	385.3	520.1	381.7
519.9	385.2	520.3	381.6
519.7	385	520.4	381.4
519.6	384.6	520.6	381.1
519.6	384.2	520.7	380.9
519.6	384.1	521	380.7
519.7	384.1	521.2	380.5
519.8	384.2	521.1	380.1
520	384.4	520.9	379.8
520.2	384.6	520.7	379.5
520.3	385	520.7	379.5
520.5	385.4	520.7	379.5
520.5	385.7	520.8	379.8
520.3	385.7	520.9	380.4
519.9	385.6	520.9	381
519.4	385.4	520.9	381.4
519.1	385.3	520.9	381.6
519.1	385.4	520.8	382
519.3	385.5	520.8	382.5
519.5	385.6	520.8	383
519.4	385.5	520.9	383.3
519.3	385.5	520.9	383.2
519.4	385.4	520.8	383.1
519.3	385.4	520.5	382.8
519.2	385.5	520.5	382.5
519.1	385.5	520.6	382.2
519.2	385.5	520.8	382.4
519	385.3	521	382.6
518.7	384.7	521.3	382.9
518.4	384.1	521.6	382.9
518.4	383.9	521.7	382.8
518.7	384.6	521.7	382.5
518.9	385.4	521.6	382.3
519.1	386.1	521.2	382.1
519.3	386.4	520.9	382.2
519.4	386.6	520.5	382.2
519.5	386.3	520.5	382.2
519.5	385.9	520.5	382.2
519.4	385.7	520.7	381.7
519.4	385.5	520.9	381.2
519.2	385.5	521.2	381
518.9	385.3	521.3	381.5
518.5	385.1	521.3	382
518.5	385.3	521.2	381.9
518.6	385.7	521	381.6
518.7	386.1	520.7	381.3
518.7	385.9	520.5	381.8
518.6	385.8	520.3	382.5
518.4	385.7	520.2	383.2
518.4	385.8	520	383
518.7	385.8	520.1	382.6
518.9	385.5	520.3	382.3
519.1	385.1	520.5	382.1
518.9	384.7	520.2	381.9
518.4	384.7	520	381.9
518	384.8	519.7	382.1
517.7	385.1	519.7	382.3
517.9	385.5	519.6	382.4
518.3	385.8	519.7	382.4
518.7	386	519.9	382
519	386	520.1	381.2
518.9	385.9	520.4	380.6
518.5	385.8	520.5	380.6
518	385.5	520.6	380.9
517.8	385.3	520.4	381.1
517.7	385.3	520.2	381.2
517.9	385.7	519.8	381.3
518.2	386	519.6	381.6
518.2	386.3	519.5	381.9
518	386.1	519.5	382.6
517.7	385.8	519.5	383.2
517.5	385.6	519.6	383.3
517.2	385.2	519.8	382.5
516.9	384.9	520.2	381.8
516.9	385	520.3	381.4
517	385.3	520.4	381.2
517.1	385.6	520.5	381.1
517.1	385.4	520.6	381.2
517.1	385.2	520.6	382
517	385.1	520.6	382.8
517	385	520.6	383.5
517.3	385	520.7	383.4
517.8	385.1	520.8	382.7
518.4	385.5	520.6	381.9
518.4	385.8	520.4	381.2
518.3	386.1	520.1	381.1
518	386.2	520.1	381.2
517.9	386.2	520.2	381.5
517.7	385.8	520.4	381.8
517.5	385.3	520.5	382.1
517.4	384.7	520.7	382.3
517.4	384.5	520.8	382.8
517.6	384.6	521	383.2
518	384.8	521.3	383.6
518.4	385.1	521.4	383.4
518.5	385.1	521.5	383.2
518.5	385.2	521.4	382.7
518.5	385.4	521.4	382.3
518.5	385.6	521.4	382
518.6	385.6	521.3	381.9
518.8	385.8	521.1	381.6
519.1	386.2	520.9	381.3
519.2	386.7	520.8	381
519.2	387	520.8	381
519.1	386.9	520.8	381.3
519	386.8	520.9	381.6
518.8	386.5	520.7	382.2
518.2	386.2	520.5	382.6
517.6	385.8	520.2	383.2
516.9	385.5	520.2	384
516.5	385.3	520.3	384.8
516.6	385.5	520.3	384.8
516.8	385.8	520.3	384.1
517	386	520.2	383
517	386	520.4	382.4
517.1	385.9	520.5	382.1
517.3	385.9	520.7	382.1
517.8	385.9	521	382.2
518.1	385.9	521.3	382.6
518.1	385.8	521.5	383.1
517.7	385.8	521.4	383
517.3	385.8	521.2	382.6
517.2	386	520.9	382.3
517.7	386.2	520.8	382.3
518.1	386.1	520.8	382.3
518.4	386	520.7	382.3
518.1	385.8	520.6	382.3
517.8	385.8	520.5	382.3
517.4	385.7	520.2	382.4
517.1	385.4	519.9	382.3
516.9	385.1	519.7	382.2
516.7	385.1	519.8	382.3
516.9	385.2	520	382.5
517.1	385.3	520.4	382.6
517.4	385.3	520.8	382.4
517.5	385.2	521	381.8
517.5	385.1	521	381.3
517.3	384.8	520.8	381.1
517.1	384.6	520.6	381.4
517.3	384.7	520.4	381.6
518.1	385.4	520.5	381.9
518.9	386.1	520.5	382.1
519.5	386.5	520.5	382.3
519.1	386.5	520.6	382.4
518.6	386.5	520.7	382.4
518.1	386	520.8	382.5
518.2	385.4	520.8	382.7
518.4	384.8	521	382.8
518.5	384.4	521.2	382.2
518.4	384.3	521.2	381.7
518.1	384.2	520.9	381.2
518	384.2	520.8	381.2
517.9	383.9	520.9	381.4
517.9	383.5	521	381.6
517.8	383.6	521.1	381.8
517.7	383.9	521.1	381.8
517.7	384.2	521.3	381.8
517.8	384	521.6	381.7
517.8	383.8	522	381.8
518	384	522.4	382.3
518.6	384.2	522.5	382.7
519.2	384.5	522.4	382.5
519.5	384.6	522.2	382.1
519.2	384.8	522.3	381.8
519	385	522.4	382.6
518.9	384.9	522.5	383.4
518.9	384.9	522.5	383.6
518.9	384.8	522.4	382.6
519	384.7	522.2	381.6
519.6	384.9	522.2	380.9
520.1	385.4	522.3	381.7
520.5	386	522.4	382.6
520.7	386.3	522.4	383.4
520.9	386.5	522.3	383.1
520.8	386.2	522.3	382.8
520.3	385.6	522.6	382.6
519.7	385	522.8	382.8
519.4	384.7	523	383
519.3	384.8	523	383.1
519.2	385.2	523	383.3
519.3	385.5	523.1	383.3
519.5	385.8	523.2	383.3
519.9	386	523.1	383.2
520.2	386.2	522.8	383.1
520.3	386.4	522.6	383
519.8	386.2	522.3	383.2
519.4	385.9	522	383.6
519	385.6	521.7	383.9
519.1	385.3	522	384.1
519.3	385.1	522.5	384.6
519.5	385	523.2	385.1
519.5	385.2	523.5	385.1
519.6	385.4	523.3	384.3
519.7	385.5	522.9	383.3
519.9	385.6	522.6	382.6
520.1	385.7	522.5	382.6
520.1	385.6	522.7	383.2
520.1	385.3	522.9	383.7
520.1	385.3	523.2	384.4
520.1	385.6	523.4	384.7
520.1	386	523.5	384.9
520	385.9	523.6	384.5
519.8	385.8	523.4	384.1
519.4	385.4	523.1	383.5
519	385	522.7	383.1
518.9	384.6	522.3	382.9
519	384.8	522	382.4
519.1	385	521.9	381.7
519.3	385.2	522	381
519.7	385.2	522.2	381
520	385.2	522.3	381.8
520.3	385.1	522.3	382.6
520.8	385.1	522.4	383.1
521.3	385	522.3	383.1
521.7	385	522.2	382.6
521.5	385	522	382.1
521.3	385.5	521.8	381.9
520.9	386	521.9	382.8
520.5	386.4	522.5	383.9
520.3	386.2	523.2	384.8
520.2	385.7	523.6	384.9
520.3	385.2	523.5	384.5
520.5	384.5	523.3	384.1
520.8	384.1	523.1	383.5
521.2	384.1	522.8	382.8
521.5	384.4	522.6	382.2
521.7	384.7	522.4	381.7
521.7	384.7	522.2	381.6
521.6	384.5	522.1	381.5
521.5	384.4	522	381.7
521.3	384.1	522.2	381.8
521.1	384	522.5	382.1
520.8	384	522.8	382.3
520.6	384.2	523.2	382.3
520.6	384.5	523.5	382.1
520.6	385	523.6	381.9
520.7	385.5	523.6	382
520.8	385.8	523.6	382.3
520.9	386.3	523.6	382.5
521	386.7	523.6	382.8
521.3	387	523.7	383
521.8	387.1	523.9	383.3
522.4	387.2	524.3	383.9
522.7	386.9	524.7	384.8
522.8	386.5	525.2	385.5
522.5	385.9	525.4	385.8
521.9	384.9	525.7	385.7
521.3	384.2	525.7	384.8
520.9	383.8	525.6	383.9
520.9	384.4	525.5	382.9
520.9	385.2	525.4	382.6
521	386	525.1	382.7
521.3	386.5	524.7	383.3
521.9	387	524.4	384
522.3	387.3	524.3	384.8
522.5	387.2	524.4	385.3
522.5	386.9	524.5	385.9
522.6	386.3	524.5	386.2
522.4	386	524.6	386
522.3	385.4	524.5	385.4
522.1	384.9	524.3	384.4
521.8	384.2	523.9	383.1
521.6	383.7	523.4	382.2
521.3	383.5	523	381.6
521.6	384	522.8	381.6
522.1	384.5	522.8	382
522.6	385.1	522.8	382.5
522.7	385.4	522.8	382.8
522.6	385.6	522.9	382.8
522.4	385.5	523.2	382.5
522.2	385.3	523.7	382.1
522.1	385.2	524.3	382
521.9	385.2	525	382.1
521.6	385.2	525.4	382.3
521.4	385.2	525.4	382
521.2	385.1	524.9	381.5
521.4	384.7	524.2	380.9
521.7	384.2	523.5	380.7
522	383.9	523.1	380.6
522.2	383.7	523	380.7
522.1	383.7	523	380.8
522	384.1	523.1	381
521.9	384.7	523.2	381.2
522	385.4	523.4	381.9
522.1	385.6	523.5	382.6
522	385.7	523.6	383.2
522	385.8	523.6	383.4
522.1	385.8	523.7	383.4
522.2	385.4	523.9	383.1
522.5	384.9	523.9	382.3
522.6	384.2	523.7	381.4
522.8	383.9	523.4	380.9
523	384	523.4	381.6
523.3	384.6	523.8	382.9
523.4	385.2	524.3	384.7
523.4	385.5	524.9	385.7
523.3	385.4	525.2	385.4
523.2	385.3	525	384.3
523	385.3	524.5	383.1
522.9	385.4	524.1	382.7
522.5	385.4	524	382.7
522.2	385.3	524	382.1
522.1	385.1	524.2	381.6
522.7	385	524.6	381.2
523.3	385.3	525.1	381.4
523.7	385.5	525.3	382
523.7	385.4	525.2	382.4
523.3	385.1	524.7	382.8
522.7	384.7	524.1	382.6
522	384.4	523.8	382.3
521.8	384.7	523.8	381.8
522	385	523.9	381.6
522.3	385.3	524.1	382.2
522.6	385.3	524.3	383
522.7	385.3	524.4	384
522.8	385.3	524.5	384.4
522.8	385.3	524.5	384.1
523.1	385.2	524.4	383.4
523.2	384.7	524.4	382.8
523.2	384	524.3	381.8
523	383.4	524.2	381.1
522.6	383.2	524	380.7
522.4	383.7	523.9	381.4
522.2	384.6	523.8	382.1
522.2	385.9	523.7	382.3
522.4	386.9	523.6	382.3
522.6	387.4	523.5	382.2
522.9	387	523.5	382.1
523.1	386.1	523.5	381.9
523.3	385.3	523.8	381.7
523.5	384.7	524.1	381.8
523.6	384.2	524.4	382.1
523.6	383.8	524.7	382.5
523.5	384	525	382.8
523.3	384.6	525.3	382.7
522.9	385.1	525.2	382.2
522.6	385.4	524.7	381.6
522.4	385.7	524.1	381.4
522.8	386	523.6	381.7
523	386	523.4	382.2
523.5	386.2	523.3	382.7
523.7	386.4	523.6	382.9
523.6	386.7	524.1	382.8
523	386.5	524.4	382.7
522.4	386.2	524.6	382.6
522.2	386	524.6	382.4
522.7	386	524.4	382.3
523.3	386	524.2	382.5
523.9	386.1	524	382.9
524	385.9	524.1	383.3
523.9	385.4	524.4	383.4
523.5	384.6	524.8	383.5
523.1	384	525.3	383.5
523.1	383.7	525.7	383.4
523.6	384.2	525.7	382.8
524	384.7	525.2	382.3
524	385.2	524.3	382.1
523.8	385.2	523.5	382.5
523.6	385.1	523	382.9
523.5	385.2	522.9	382.9
523.6	385.4	523.1	382.9
523.8	385.9	523.5	383
523.9	386.5	523.9	383.2
523.9	387.1	524.1	383.4
523.8	387.1	524.1	383.7
523.9	386.7	524.1	383.9
524.1	386.4	524.1	384.3
524.3	386.3	524.1	384.4
524.3	386	524	384.6
524	385.8	524	384.5
523.5	384.8	524	384
523	384.1	523.9	383.1
523	383.3	524.1	382.3
523.3	383.4	524.4	382
523.5	383.5	524.7	382.3
523.3	383.6	524.7	382.8
523.1	383.7	524.7	383.2
523.4	383.9	524.6	383.1
524.2	384.3	524.2	382.9
524.9	384.7	523.9	382.8
524.9	384.7	523.7	382.7
524.4	384.2	523.6	382.5
523.8	383.7	523.8	382.2
523.5	383.5	524	382
523.4	383.8	524.3	382.2
523.6	384.1	524.4	382.5
523.9	384.4	524.3	382.8
524.2	384.3	524.2	383
524.4	384.3	524	383.1
524.4	384.3	523.7	383.3
524.2	384.4	523.4	383.4
523.8	384.2	523.3	383.6
523.4	384	523.2	383.7
523.2	384.1	523.1	383.8
523.2	384.4	523.1	383.9
523.2	384.7	523	384
523	384.5	522.8	383.6
522.8	384.3	522.6	383.2
522.8	384.1	522.9	382.7
523	384.2	523.1	382.4
523.1	384.1	523.5	382
523.3	384	523.5	381.6
523.6	383.9	523.6	381.6
523.9	384.4	523.7	381.7
524	384.9	523.6	381.6
524	384.9	523.5	381.3
524	384.5	523.3	381.6
524	384.1	523.2	382.5
523.9	384.2	523.3	383.5
523.7	384.8	523.5	384.3
523.6	385.7	523.5	385.2
523.6	386.8	523.1	385.8
523.7	387.5	522.7	385.5
523.8	387.3	522.6	384.9
524	386.5	523	384.4
523.8	385.4	523.5	384.3
523.3	384.8	523.8	384.1
522.8	384.3	524	383.8
522.6	384.4	524.2	383.5
522.6	384.4	524.3	383.5
522.7	384.6	524.3	383.6
522.9	384.8	524.3	383.7
523.2	385	524.4	383.9
523.2	384.9	524.3	384.1
523.2	384.8	524.4	384.7
523.2	384.7	524.4	385.5
523.3	384.9	524.4	386.3
523.4	385.5	524.3	386.2
523.6	386	524.1	385.7
523.6	386	523.8	385.3
523.6	385.6	523.5	384.9
523.7	385.2	523.4	384.4
523.9	385.5	523.1	383.9
524.1	386.3	523	384.6
523.9	387.2	522.9	385.5
523.4	387	523.1	386.4
522.9	386.2	523.3	386
522.8	385.3	523.7	385
522.8	384.9	524.1	384
523	384.8	524.5	383.6
523.2	384.7	524.7	384
523.5	384.5	524.8	384.4
523.7	384.3	524.9	384.3
523.8	384.1	525	383.9
523.4	384	525	383.3
522.9	384	524.9	383
522.3	384.2	524.3	383.1
522.5	384.9	523.7	383.7
522.9	385.9	523.1	384.5
523.3	386.7	522.8	384.9
523.4	386.9	522.6	385
523.6	386.4	522.5	385
524	385.9	522.8	384.8
524.3	385.5	523.2	384.4
524.5	385.5	523.6	384.1
524.4	385.8	523.7	384.3
524.2	386.2	523.5	385
523.7	386.7	523.4	386
523.2	386.7	523.3	386.7
522.6	386.8	523.3	387.3
522.3	386.5	523.3	387.6
522.2	386.2	523.4	387.6
522.2	385.9	523.4	387.5
522.3	386	523.5	387.4
522.4	386.1	523.4	387.2
522.6	386	523.5	387
522.7	385.6	523.7	386.7
522.8	385.2	523.9	386.1
522.9	384.7	524	385.2
522.9	384.4	524.3	384.6
522.9	384.2	524.6	384.8
522.9	384.7	525	385.8
523	385.3	525	387.1
523.3	386.1	524.9	388.3
523.4	386.6	524.7	388.8
523.6	386.8	524.4	388.5
523.7	386.7	524.2	387.8
524.1	386.4	524	387.1
524.3	386	524	386.8
524.5	385.5	523.9	386.8
524.3	385.1	523.9	386.6
524.1	384.7	523.8	386.4
523.9	384.7	523.8	386.1
523.7	384.7	523.9	385.9
523.7	384.8	523.8	385.8
523.7	384.8	523.7	385.6
523.8	384.8	523.7	385.4
524	384.9	523.7	385.3
524.1	385	523.9	385.3
524.2	385	524	385.5
524.1	384.6	524.2	385.9
523.9	384.2	524.3	386.9
523.9	384.2	524.4	387.7
524.2	384.7	524.5	388.4
524.4	385.4	524.9	388
524.4	385.9	525.2	387.1
524.4	386.2	525.4	385.6
524.3	386.4	525.3	384.7
524.3	386.3	525.1	384.1
524.2	385.6	525	384.7
524.2	384.8	525	385.4
524.1	383.9	524.9	386.4
524.1	383.7	524.7	386.9
524.1	383.8	524.4	387.4
524.3	384.4	524.3	387.6
524.5	385	524.2	387.7
524.6	385.2	524.2	387.6
524.5	384.9	524.2	387.5
524.4	384.5	524.1	387.6
524.5	384.3	524.1	387.7
524.6	384.2	524.1	387.8
524.7	384.3	524.1	387.9
524.8	384.5	524.1	387.9
525	385	524.1	387.7
524.9	385.5	524.1	387.4
524.7	385.8	524	386.9
524.4	386.1	523.9	386.5
524.2	386.8	523.8	385.9
524.2	387.4	523.7	385.4
524.1	387.6	523.7	385.1
523.9	387.3	523.7	385.1
523.8	387	523.6	385.2
523.9	386.6	523.5	384.8
524.1	386.5	523.5	384.4
524.2	386.3	523.9	384.3
524.3	386.2	524.5	385.1
524.4	385.9	525.1	386.3
524.5	385.7	525.4	387.1
524.7	385.3	525.4	387.5
524.8	385	525.3	387.5
524.8	384.8	525.1	387.5
525	384.9	524.9	387.5
525.1	385.1	524.7	387.5
525.2	385.2	524.7	387.5
525.2	385.2	524.7	387.5
525.2	385.5	524.6	387.5
525.2	385.7	524.6	387.4
525.1	385.6	524.5	387.2
524.9	385.1	524.5	387
524.9	384.5	524.7	386.8
525	384.7	524.9	386.6
525.1	385.2	524.9	386.3
525.2	386	524.8	386
525.2	386.3	524.7	386
525.2	386.6	524.6	386.3
525.1	386.5	524.6	386.6
524.8	386	524.6	386.8
524.6	385.5	524.7	387
524.6	385	524.7	386.9
524.6	385	524.6	386.7
524.9	385.6	524.7	386.4
525.3	386.3	524.8	386.2
525.7	387.1	524.9	386.2
525.8	387.2	524.9	386.4
525.8	387.2	524.9	386.7
525.8	386.9	524.9	387
525.6	386.6	525	387.3
525.4	386.3	525.1	387.6
525.2	386.1	525.3	387.6
525.2	386	525.4	387.7
525.2	385.9	525.6	387.8
525.2	385.8	525.6	387.8
525.3	385.7	525.7	387.9
525.5	385.5	525.7	387.8
525.7	385.4	525.6	387.8
525.7	385.4	525.7	388
525.4	385.3	525.9	388.2
525.2	385.3	526.1	388.3
525	384.9	526.2	388.1
524.9	384.5	526	387.7
524.9	384.4	525.6	387.4
525	384.7	525.1	387.1
525.1	385.2	524.6	387.1
525.2	386	524.3	387
525.2	386.7	524.4	386.4
525.2	387.1	524.5	385.8
525.1	387.1	524.8	385.6
525.1	387.1	525	385.7
525	387.1	525.6	385.8
517.6	386.9	514.8	392.3
517.8	387.1	514.8	392.9
517.7	387.1	514.9	393.4
517.6	387.2	515	393.8
517.6	387.4	514.9	393.8
517.6	387.5	514.9	393.5
517.7	387.3	514.9	393.3
517.7	387.1	514.8	393
517.7	387.2	514.9	392.9
517.7	387.4	515	392.8
517.7	387.5	515	393
517.6	387.6	515.1	393.2
517.6	387.7	515.1	393.4
517.5	387.9	515.1	393.3
517.6	388	515.1	393.2
517.6	387.9	515	393.2
517.6	387.8	515	392.9
517.5	387.7	515	392.6
517.4	387.7	515.1	392.4
517.3	387.9	515.1	392.4
517.3	388	515	392.7
517.3	388	514.7	392.9
517.4	388	514.2	393.2
517.4	387.8	513.9	393.5
517.1	387.5	513.9	393.7
516.6	387.2	514.1	393.9
516.2	387.4	514.2	394
516.2	387.8	514.2	393.9
516.2	388.3	514.2	393.6
516	388.4	514.3	393
515.9	388.4	514.5	392.5
515.9	388.7	514.7	392.3
516	389	514.7	392.2
515.8	389.2	514.7	392.1
515.6	389.3	514.6	392
515.5	389.4	514.6	392
515.5	389.6	514.6	392.1
515.5	389.7	514.7	392.2
515.4	389.8	514.8	392.2
515.4	389.7	514.9	392.1
515.4	389.6	515	392.1
515.3	389.6	515	392.2
515.4	389.6	515	392
515.4	389.5	515	391.6
515.3	389.4	515	391.1
515.2	389.3	515	390.8
515.2	389.3	514.9	390.8
515.4	389.3	515	390.7
515.6	389.2	515.2	390.7
515.7	389	515.3	390.8
515.8	388.8	515.2	390.8
516	388.6	515.1	390.7
516.1	388.7	515.1	391
516.3	388.7	515.2	391.7
516.3	388.7	515.3	392.5
516.3	388.7	515.4	392.9
516.4	388.8	515.5	393
516.4	388.8	515.7	393
516.5	388.7	515.7	393
516.5	388.6	515.8	393.1
516.5	388.7	515.8	393.2
516.6	388.7	515.9	393.5
516.7	388.6	516.1	393.9
517	388.6	516.5	394.2
517.2	388.6	516.8	394.4
517.3	388.7	516.9	394.5
517.3	388.8	517	394.3
517.3	388.9	517	393.8
517.3	388.9	516.8	393.3
517.4	388.9	516.6	393.1
517.6	388.9	516.4	393.1
517.7	388.8	516.2	393
517.7	388.7	515.9	392.8
517.6	388.9	515.8	392.7
517.4	389.1	515.8	392.5
517.5	389.3	516	392.2
517.5	389.2	516.3	391.9
517.6	389.2	516.9	391.6
517.7	389.3	517.2	391.6
518	389.3	517.4	391.5
518.2	389.5	517.5	391.3
518.6	389.8	517.5	391.1
518.8	390.1	517.6	391.2
518.9	390	517.7	391.2
518.6	389.8	517.7	391.3
518.4	389.5	517.7	391.4
518.3	389.2	517.7	391.7
518.2	388.7	517.6	392.4
518.2	388.2	517.8	393.1
518.2	387.8	518	393.7
518.1	387.1	518.3	394.2
518	386.4	518.4	394.6
517.9	386	518.7	395
517.9	386.6	518.9	395
517.9	387.2	519.2	394.6
518.3	387.7	519.5	394.3
518.6	388	519.7	393.9
519.2	388.4	519.8	393.9
519.7	388.8	519.8	393.8
520.4	389	519.8	393.8
520.9	389.1	519.7	393.7
521.1	389.1	519.8	393.5
521	389.1	519.9	393.3
520.8	389.2	519.8	393.5
520.6	389.3	519.6	393.8
520.6	389.4	519.2	394.1
520.6	389.4	519	393.7
520.6	389.4	518.8	393.1
520.7	389.4	518.8	392.5
520.5	389.4	518.8	392.7
520.4	389.4	518.6	393.3
520.3	389.5	518.5	393.9
520.5	389.6	518.3	394.1
520.9	389.7	518.4	394.2
521.2	389.4	518.8	394.2
521.3	389.1	519.2	394.1
521.3	388.8	519.6	393.9
521.7	388.7	519.8	393.6
522	388.6	519.9	393
522.3	388.4	520.1	392.5
522.1	388.1	520.1	392
521.9	387.7	520.2	391.9
521.7	387.5	520	392
521.6	387.4	519.8	392.6
521.5	387.3	519.6	393.1
521.4	386.8	519.4	393.3
521.2	386.4	519.2	393.2
521	386	519	393.4
521.1	386.5	518.9	393.9
521.3	387.3	519	394.4
521.6	388.2	519.3	394.8
521.8	388.8	519.4	395
522.1	389.1	519.6	395.1
522.5	389.4	519.5	395.2
523.1	389.3	519.5	395.2
523.8	389.1	519.5	395.2
524.4	389.1	519.4	395.2
524.9	389.2	519.3	395.1
525	389.3	519.1	395
524.4	389.3	519.1	395
523.7	389.2	519.1	394.9
523.1	388.9	519	394.8
522.8	388.5	518.9	394.6
522.6	388.2	518.9	394.6
522.2	387.8	519.1	394.4
521.9	387.3	519.3	394.2
521.5	386.9	519.5	394.1
521.3	386.9	519.5	394.3
521.1	386.8	519.5	394.4
521	386.6	519.6	394.8
521.2	386.6	519.8	395.1
521.5	386.6	520	395.6
521.7	386.7	520.2	395.9
521.8	387.1	520.3	396.2
521.9	387.5	520.3	396.2
521.9	387.8	520.3	396.1
521.7	387.7	520.4	396
521.5	387.5	520.4	395.9
521.4	387.1	520.5	396.1
521.3	386.8	520.5	396.3
521.2	386.6	520.3	396.5
521.1	386.6	520.2	396.5
520.9	386.6	520	396.5
520.9	386.6	519.8	396.3
520.9	386.6	519.8	395.8
520.9	386.4	519.9	395.3
520.9	385.9	520.1	395.1
520.8	385.5	520.2	395.1
520.9	385.2	520.5	395.1
521	385.4	520.6	395.2
521.2	385.8	520.7	395.2
521.4	386.2	520.6	395.1
521.5	386.4	520.8	395.1
521.5	386.5	521	395
521.7	386.6	521.1	395
521.9	387	521.1	395.1
522.3	387.3	521	395.4
522.5	387.5	520.8	395.6
522.7	387.5	520.6	395.9
522.7	387.2	520.5	395.4
522.5	386.9	520.4	395
522.4	386.6	520.4	394.6
522.4	386.5	520.4	394.8
522.5	386.5	520.4	395.1
523	386.5	520.5	395.5
523.5	386.6	520.5	395.7
524	386.7	520.6	396
524	386.7	521.1	396.5
524	386.6	521.7	397.1
523.8	386.5	522.1	397.6
523.7	386.4	522.1	397.6
523.6	386.4	522.1	397.3
523.6	386.4	522.2	397
523.7	386.6	522.2	396.2
523.8	387	522.1	395.5
523.8	387.4	522.1	394.8
523.5	387.6	521.9	394.4
523.1	387.6	521.7	394.1
522.9	387.6	521.2	393.6
523.1	387.6	520.8	393.1
523.3	387.7	520.5	392.3
523.4	387.9	520.5	391.8
523.6	388.1	520.5	391.5
523.8	388.1	520.2	391.6
523.9	388.1	519.9	391.7
524.1	388.1	519.5	391.7
524.2	388.5	519.3	391.8
524.4	388.8	519.2	391.7
524.4	389.1	519.2	391.6
524.4	389.1	519.3	391.3
524.4	389	519.4	391.1
524.3	389	519.3	390.9
524.5	389	519	390.9
524.7	389	518.8	391
524.8	388.9	518.7	391.1
524.7	388.6	518.8	391.1
524.5	388.4	519	390.8
524.5	388.3	519.1	390.5
524.4	388.4	519.1	390.5
524.5	388.2	519.2	391
524.6	388	519.2	391.5
524.8	387.7	519.3	391.7
524.5	387.3	519.3	391.6
524.2	386.8	519.4	391.4
523.8	386.5	519.6	391.5
523.8	386.5	520	391.6
523.9	386.5	520.3	391.7
524.1	386.6	520.5	391.7
524.4	386.8	520.5	391.8
524.7	387.1	520.7	391.8
525	387.4	520.9	392.2
525.2	387.5	521.2	392.9
525.1	387.1	521.4	393.6
524.9	386.8	521.6	394.1
524.7	386.4	521.8	394.5
524.7	386.5	521.9	394.8
524.5	386.2	522	395
524.4	386	522	394.8
524.3	385.8	522	394.7
524.2	385.7	522	394.8
524.1	385.6	522.1	394.9
524	385.6	522.1	395
524	385.7	522.1	395.1
523.9	385.9	522.2	395.3
523.8	386.1	522.3	395.5
523.9	386.4	522.2	395.8
523.8	386.5	522.2	395.9
523.8	386.6	522.1	396.2
523.8	386.6	522.1	396.3
523.8	386.5	522.2	395.9
523.8	386.5	522.4	395.2
523.7	386.4	522.5	394.5
523.7	386.4	522.4	394.1
523.7	386.4	522.3	393.8
523.7	386.6	522.1	393.6
524.3	387.2	522	393.6
524.9	387.8	521.9	393.4
525.5	388.1	521.7	393.2
525.5	388.2	521.4	392.9
525.6	388.2	521.2	392.6
525.4	388.2	521.2	392.5
525.3	388.1	521.3	392.4
525	387.8	521.3	392.1
524.8	387.6	521.2	391.7
524.7	387.5	521.1	391.4
524.7	387.6	521.1	391.4
524.6	387.9	521.1	391.4
524.5	388.1	521.1	391.6
524.5	388	521.1	391.9
524.6	387.9	521.1	392.2
524.7	387.8	521.1	392.2
524.7	387.7	521	392.2
524.7	387.7	521	392.2
524.6	388	521	392.2
524.5	388.2	521.2	392.1
524.5	388.5	521.4	392
524.7	388.6	521.5	392
525	388.4	521.3	392
525.2	388.1	521.2	392.1
525.1	387.8	521.3	392.3
524.8	387.7	521.4	392.3
524.5	387.7	521.5	392.3
524.4	387.8	521.6	392.3
524.6	387.7	521.5	392.3
524.7	387.7	521.3	392.3
524.7	387.7	521.2	392.3
524.7	387.5	521.2	392.3
524.6	387.1	521.1	392.2
524.6	386.7	521	391.8
524.5	386.7	521	391.5
524.6	387	520.8	391.3
524.7	387.3	520.6	391.2
524.8	387.4	520.4	390.9
524.9	387.3	520.4	390.7
524.9	387.2	520.4	390.3
524.9	387.3	520.4	390
525.1	387.4	520.2	389.6
525.4	387.6	520.1	389.5
525.7	387.8	519.8	389.9
525.7	387.9	519.4	390.3
525.4	387.7	519.1	390.7
525.1	387.5	519.2	391.2
524.9	387	519.5	391.6
524.6	386.8	519.9	392
524.5	386.5	520.3	392.4
524.3	386.4	520.6	392.9
524.1	386.3	520.9	393.3
524	386.4	521	393.5
523.8	386.3	521.1	393.6
523.8	386.1	521.1	393.7
523.8	385.9	521.2	393.8
523.8	385.9	521.2	393.7
523.8	385.9	521	393.4
524.1	385.9	520.7	392.9
524.4	385.8	520.1	392.1
524.8	386	519.6	391.6
524.9	386.3	519.3	391.2
525.3	386.6	519.3	391.1
525.8	386.9	519.3	391.1
526.2	387.1	519.4	391.1
526.2	387.2	520	391.1
526.2	387.2	520.6	391.5
525.9	387.3	521.2	391.8
525.5	387.4	521.4	392.4
524.9	387.5	521.6	392.6
524.6	387.5	521.8	392.9
524.4	387.6	521.8	392.9
524.5	387.7	521.9	392.9
524.6	387.7	522	392.9
524.6	387.8	522.2	393
524.7	387.8	522.2	393.1
524.7	387.9	522.1	393.1
524.7	387.9	522	392.8
524.4	387.7	521.8	392.5
524.1	387.5	521.6	392.3
523.8	387.3	521.6	392.3
523.9	387.2	521.5	392.3
524.1	387.2	521.3	392.3
524.3	387.1	521.2	392.4
524.5	387.1	521.2	392.4
524.7	387.1	521.3	392.5
524.8	387.1	521.4	392.1
524.9	387	521.4	391.8
524.9	387	521.4	391.6
524.9	387.1	521.4	391.6
524.9	387.1	521.3	391.6
524.7	387	521.1	391.7
524.6	386.8	520.8	391.9
524.4	386.6	520.5	392
524.4	386.5	520.4	392.1
524.2	386.5	520.4	392.1
524	386.4	520.5	391.9
523.8	386.3	520.6	391.7
523.9	386.4	520.4	391
523.9	386.8	520	390.5
524.3	387.4	519.6	390.1
524.7	387.9	519.3	390.1
525	388.2	519.2	390.2
525.1	388.5	519.3	390.4
525	388.6	519.3	390.7
525	388.5	519.3	391
524.9	388.2	519.2	391.1
524.7	387.8	519.2	391.4
524.6	387.4	519.3	391.8
524.6	387.3	519.6	392.1
524.7	387.2	519.8	392.1
524.7	387.2	520.1	392.2
524.4	387	520.3	392.3
524	386.9	520.4	392.2
523.8	386.6	520.3	392.1
523.7	386.3	520.5	391.9
523.6	386.1	520.7	391.9
523.5	385.9	520.9	391.8
523.4	385.9	520.9	391.9
523.4	385.9	520.9	391.9
523.5	385.8	520.9	391.9
523.6	385.6	520.8	391.9
523.6	385.5	520.8	391.8
523.6	385.6	520.8	391.9
523.7	385.8	520.8	392
523.7	386	520.6	392
523.9	386.2	520.5	391.8
524.2	386.4	520.3	391.6
524.4	386.7	520.2	391.6
524.6	387.2	520.2	391.8
524.7	387.7	520	392.1
524.8	388.4	519.8	391.9
524.5	388.8	519.4	391.5
524.2	389	519.4	391.1
523.9	388.8	519.5	391.2
523.8	388.5	519.8	391.5
523.7	388.3	520.1	391.7
523.4	388.2	520.4	391.8
523.3	388.3	520.7	391.8
523.2	388.6	521	391.8
523.3	388.8	521.1	391.8
523.5	388.9	521.1	392.1
523.7	388.9	521.3	392.3
523.8	388.8	521.5	392.6
523.7	388.6	521.7	392.5
523.8	388.3	521.7	392.4
523.9	388.2	521.8	392.4
524	388.2	521.8	392.5
523.9	388.2	521.9	392.6
[truncated: 16,336 more rows]

## Sheet: mild amb fellow eye
LEFT_GAZE_X	LEFT_GAZE_Y	RIGHT_GAZE_X	RIGHT_GAZE_Y
472.7	400.2	497.5	369.6
471.7	400.3	497.2	370.5
471.1	400.4	497.1	371.8
470.8	400.7	497.3	372.4
470.7	401.3	497.6	372.8
470.8	401.9	497.9	373.1
470.8	402.3	497.9	373.4
470.7	402.1	497.7	373.6
470.9	401.6	497.4	373.7
471.6	401.2	497.3	373.7
472.4	400.9	497.1	373.5
472.9	400.9	497	373.3
472.9	400.8	497	372.8
473.3	400.8	497	372.6
473.6	400.8	497	372.3
473.7	401	497	372.2
473.5	401.2	496.9	372
473.2	401.7	496.9	371.8
473	402	496.9	372
472.7	402.2	497.3	372.5
472.5	401.9	497.8	372.9
472.4	401.6	498.3	373
472.4	401.5	498.4	373
472.5	401.5	498.1	372.7
472.5	401.5	497.8	372.3
472.5	401.4	497.6	371.6
472.4	401.3	497.5	370.9
472.4	401.3	497.5	370.4
472.3	401.4	497.5	370.4
472.3	401.3	497.6	370.9
471.9	401.1	497.7	371.5
471.4	401	497.7	372
470.9	401.1	497.5	372
471.1	401.2	497.3	371.9
471.2	401.2	497.2	371.8
471.3	401.2	497.1	371.7
471.2	401.2	497	371.8
470.9	401.1	497.1	372.1
470.3	401.1	497.3	372.4
469.5	401	497.4	372.5
469.1	401	497.2	372.6
469	400.9	497	372.6
469.3	400.8	496.9	372.5
469.6	400.7	496.7	372.3
470	400.6	496.6	371.9
470.6	400.6	496.6	371.5
471.1	400.5	496.9	371.1
471.5	400.8	497.1	370.9
471.3	401	497.4	371.4
471.3	401.3	497.7	372.1
471	401.1	497.9	372.8
470.4	400.7	498.2	372.8
469.7	400.4	498.5	373
469.2	400.1	498.6	373.1
469.3	400	498.4	373.3
469.5	399.9	498.2	373.3
469.8	399.8	498.1	373.5
469.8	400	498.1	373.7
469.9	400.3	498.1	373.9
469.9	400.5	498	373.9
469.8	400.5	498	373.8
469.7	400.4	497.8	373.7
469.7	400.2	497.6	373.7
469.8	400	497.4	373.5
469.9	399.7	497.3	373
470	399.6	497.3	372.5
470	399.6	497.4	372.1
470.1	400.1	497.8	372
470.3	400.5	498.4	371.7
470.4	400.8	499.2	371
470.2	400.6	499.6	370.5
470	399.9	499.8	370.3
469.6	399.3	499.3	370.9
469.2	398.9	498.6	371.9
468.7	398.9	497.9	372.8
468.4	399.4	498.2	373.3
468.4	400.2	498.8	373.3
468.5	400.9	499.7	373.2
468.6	401.2	500	373
468.7	401.3	500.1	372.5
468.9	401.4	499.9	371.9
469.2	401.4	499.6	371.2
469.5	401.2	499.3	370.9
469.8	400.9	499.1	370.9
469.3	400.5	498.9	371
468.6	400.1	498.9	371.6
467.9	399.8	499.2	372.1
467.8	399.8	499.6	372.4
467.8	399.8	500	372.3
467.8	399.9	500.1	372.3
467.8	399.9	500.4	372.3
468	399.8	500.7	372.2
468.2	399.9	501	371.9
468.4	400	501.1	371.6
468.4	400.2	501.1	371.6
468.5	400.6	501.1	371.8
468.8	401	501.1	372.2
469.1	401.2	500.9	372.4
469.3	401.1	500.7	372.6
469.4	400.6	500.5	372.8
469.2	400.1	500.6	372.7
468.9	399.6	500.7	372.7
468.3	399.4	500.9	372.9
467.8	399.3	501.1	373.3
467.6	399.1	501.6	373.6
467.8	398.6	501.9	373.8
468	398.1	502	373.7
468.4	397.8	501.7	373.5
468.7	397.8	501.4	373.4
469.2	397.9	501.2	373.4
469.5	397.9	501.3	373.4
469.9	398	501.8	373.3
470	398.3	502.5	373.2
470.2	399.1	503.1	372.9
470.3	399.9	503.3	372.6
470.2	400.5	503.4	372.1
469.9	400.3	503.6	371.7
469.7	400.1	503.8	371.5
469.5	399.6	503.9	371.5
469.4	399.2	503.8	371.6
469.3	398.9	503.7	371.7
469.4	398.8	503.6	371.9
469.3	398.8	503.2	372.1
469	398.8	502.7	372.4
468.8	398.8	502.4	372.7
468.8	399	502.3	372.8
468.8	399.1	502.3	372.7
468.7	399.2	502.4	372.8
468.5	399	502.5	373
468.5	398.9	502.6	373.2
468.5	399	502.6	373.2
468.5	399.1	502.7	373.2
468.6	399.3	502.8	373.4
468.7	399.5	502.9	373.6
468.8	399.6	503	373.9
468.7	399.4	503	374
468.7	399.3	503.1	374
468.9	399.7	503.6	374
469.1	400.2	504.3	374
469.3	400.6	505.5	373.9
469.3	400.7	506.1	373.8
469.4	400.8	506.7	373.6
469.4	401	506.8	373.6
469.4	401	507	373.4
469.6	401.1	507.2	373.1
469.7	400.9	507.4	372.8
469.8	400.5	507.5	373
469.8	400.1	507	373.6
469.8	399.8	506.5	374.3
469.9	399.9	505.9	374.8
470.3	400.8	505.8	375.4
470.6	401.8	505.7	375.7
470.7	402.8	505.9	375.7
470.6	403.2	506.2	375.8
470.2	403.4	506.7	375.9
470	403.4	507.3	376
469.9	403.1	507.7	375.9
469.8	402.9	508	375.9
469.6	402.9	508.2	375.8
469.2	402.5	508.2	375.5
468.5	402.1	508.3	375.2
468	401.4	508.5	375
467.8	401	508.7	375.1
468	400.8	508.8	375.3
468.2	400.9	508.8	375.4
468.3	401	508.8	375.4
468.3	401	509.1	375.6
468.2	401.1	509.3	375.9
468.5	401.7	509.4	376.3
469	402.5	509.5	376.5
469.7	403.2	509.5	376.7
470.2	403.6	509.5	376.7
470.7	403.9	509.3	376.8
470.9	404.1	509	376.9
471	404.1	508.7	377.1
471	404.1	508.4	377.1
471.2	404.2	508	377.2
471.4	404.3	507.7	377.2
471.7	404.4	507.7	377.2
471.9	404.1	507.8	377.3
471.9	403.8	507.9	377.3
471.9	403.4	508.1	377.3
471.9	403.2	508.4	377
471.8	403.2	508.9	376.6
471.8	403.3	509.2	376.3
471.8	403.4	509.4	376.2
471.8	403.4	509.5	376.1
471.6	403.3	509.6	376
471.4	403.2	509.7	376
471.4	403.2	509.8	376.1
471.6	403.2	509.8	376.1
471.7	403.2	509.9	376
471.8	403.3	510	375.9
471.8	403.3	510	375.9
472	403.4	510	375.9
472.3	403.7	510	375.9
472.6	404	510.1	375.9
472.6	404.2	510.1	375.9
472.6	404.2	510.1	375.9
472.7	404.4	510.1	375.8
472.9	404.6	510.1	375.7
473.1	404.9	510.2	375.6
473.4	405.1	510.1	375.3
473.5	405.2	510	375.1
473.7	405.3	510.1	375.1
473.9	405.3	510.3	375.4
474.1	405.3	510.5	375.6
474.3	405.3	510.6	375.7
474	405.3	510.9	375.8
473.7	405.3	511.1	376
473.8	405.3	511.3	375.8
474.2	405.4	511.2	375.4
474	405.5	511	374.8
472.8	405.8	510.2	374.6
471.1	406	508.8	374.5
469.6	406.3	507.2	374.6
467.7	406.8	505.4	374.5
465.9	407.4	503.7	374.4
464.5	407.8	502.6	374.3
464.5	408.1	502.6	374.7
465.9	408.8	503.4	375.8
467.8	410.2	504.4	377.3
469.5	411.3	505.1	378.6
470.7	412	505.4	379.1
471.3	411.9	505.7	378.9
471.5	411.6	505.8	378.5
471.5	411.3	505.8	377.7
471.4	411	505.5	377.1
471.2	411	505.1	376.8
470.8	411	504.8	376.8
470.3	410.9	504.7	376.8
470	410.8	504.9	376.9
469.8	410.6	505.1	377.2
469.5	410.3	505.4	377.9
469.3	409.8	505.5	378.6
469.2	409.5	505.5	378.7
469.3	409.5	505.6	378
469.3	410	505.8	377.1
469.6	410.6	505.7	376.4
469.9	411	505.4	376
470.3	411.6	505	375.9
470.6	412.1	504.9	376.1
470.9	412.7	504.8	376.7
471.1	412.8	504.7	377.2
471.2	412.9	504.6	377.6
471.3	412.9	504.6	377.6
471.6	412.8	504.6	377.7
471.8	412.8	504.6	377.9
471.7	412.5	504.7	378
471.5	412.3	504.8	377.8
471.2	412.1	504.7	377.6
471.2	412.1	504.5	377.4
471.3	411.8	504.3	377.5
471.5	411.6	504.3	377.5
471.7	411.4	504.4	377.6
471.9	411.5	504.6	377.7
472	411.5	504.8	377.8
472.1	411.8	504.9	377.7
472.1	412.1	504.8	377.3
471.8	412.3	504.6	376.8
471.4	412	504.3	376.3
470.7	411.5	504.4	376.1
470.2	410.5	504.8	376
469.8	409.9	505.5	376
469.8	409.4	505.9	376.1
470.4	410.1	506.2	376.3
471.2	411.1	506	376.6
471.9	412	505.6	376.6
472.2	412.1	505.2	376.5
472.4	411.6	505	376.4
472.1	410.8	505	376.4
471.4	410	505.1	376.4
470.4	409.4	505.4	376.3
469.8	409.2	505.7	376.3
469.5	409.4	505.9	376.2
469.5	409.7	505.9	376.3
469.8	410.1	505.9	376.4
470.4	410.3	505.8	376.4
471.2	410.5	505.5	376.6
471.7	410.8	505.3	376.7
471.9	411	505.3	376.8
472	411.4	505.3	376.8
472	411.8	505.1	376.5
471.9	412.1	505	376
471.7	412.3	504.7	375.5
471.5	412.5	504.8	375.3
471.5	412.7	504.8	375.3
471.4	413	504.8	375.1
471.3	413.3	504.8	374.9
471.3	413.6	504.8	374.7
471.3	413.5	504.8	374.3
471.5	413.2	504.9	373.9
471.7	413	505.1	373.6
471.9	413.3	505.2	373.7
471.9	413.5	505.3	373.8
471.9	413.5	505.6	373.9
471.9	413.4	505.8	374.1
471.9	413.2	506	374.3
471.7	412.7	506.2	374.6
471.6	412.2	506.4	374.8
471.4	411.6	506.8	375
471.4	412	506.9	375
471.4	412.4	507.1	375
471.3	412.8	507.1	375.2
470.9	412.8	507.1	375.5
470.7	412.8	506.7	375.4
470.4	412.7	506.2	375.1
470.3	412.7	505.7	374.8
470.5	412.7	505.7	374.8
470.7	412.7	505.5	374.9
470.9	412.9	505.4	375
471.3	413.4	505.3	375.4
471.6	413.9	505.7	375.6
471.7	414.4	506	375.9
471.1	414.7	506.3	376
470.4	415.1	506.3	376.2
469.8	415.4	506.1	376.2
469.6	415.7	505.7	375.9
469.4	415.7	505.2	375.7
469.1	415.4	504.9	375.7
468.8	415.1	504.5	375.7
468.5	414.9	504.2	375.7
468.3	414.9	503.8	375.8
468.5	415.2	503.6	375.7
468.8	415.4	503.5	375.7
469	415.7	503.5	375.5
468.9	415.6	503.4	375.5
468.9	415.6	503.3	375.6
468.9	415.7	503.2	375.7
469	415.7	503.3	375.8
469.2	415.8	503.4	375.7
469.8	415.8	503.5	375.5
470.2	416	503.5	375.2
470.3	416.2	503.5	375
469.9	416.5	503.6	374.9
469.2	416.7	503.8	374.8
468.8	417.2	504	374.7
468.6	417.5	504.3	374.6
468.6	418.2	504.6	374.8
468.7	418.6	504.7	375
469.2	419.1	504.6	375.5
469.9	419.1	504.2	375.8
470.6	419.2	503.9	376.1
470.8	419.2	503.9	376.1
470.2	419.2	504	376.1
469.4	419	504.1	376.1
468.6	418.5	504	376.1
468.1	417.6	503.8	376.1
467.3	416.9	503.9	376.1
466.4	416.7	504.1	376.2
465.8	416.8	504.4	376.3
465.5	416.9	504.5	376.7
465.3	416.9	504.5	377
465.5	417.1	504.3	377.2
466.1	417.4	504.1	377.2
466.8	418.1	503.9	377.3
467.2	418.9	503.9	377.3
467.5	419.7	503.9	377.5
467.6	420.5	504	377.6
467.6	421.2	504	377.6
467.4	421.7	504.1	377.7
467.1	422.1	504.1	378.3
467.1	422.3	504.1	378.8
467.3	422.6	503.9	379
467.3	422.5	503.7	378.8
467.2	422.2	503.2	378.6
467.1	421.9	502.7	378.6
467	421.6	502.2	378.6
466.9	421.7	501.9	378.5
466.9	421.8	501.7	378.8
466.9	422	501.5	379
467	422.3	501.1	379.3
467	422.6	500.7	379.4
467	422.9	500.5	379
466.9	423.3	500.5	378.5
466.7	423.9	500.5	378.3
466.6	424.7	500.8	378.5
466.7	425.5	501.3	378.6
466.8	426.2	501.9	378.9
466.8	426.5	502.3	379.1
466.5	426.4	502.1	379.5
466.2	426.3	501.7	379.5
465.6	426.1	501	379.3
465.4	426.2	500.5	379.1
465.4	426.4	500.2	378.5
465.8	426.8	500.2	378.2
466.2	427.1	500.2	377.9
466.4	427.4	500.2	377.9
466.5	427.5	500.3	377.9
466.5	427.8	500.6	378.1
466.5	428.1	501	378.3
466.1	428.2	501.3	378.5
465.6	427.8	501.7	378.7
465.1	427.3	502	378.9
464.9	427.1	502.4	379.1
464.6	427.1	502.3	379.1
464.3	427.3	502	379.3
463.9	427.6	501.8	379.5
464.3	428.3	501.7	379.8
464.6	428.9	501.6	379.9
465.1	429.5	501.5	380.3
465.1	429.4	501.1	380.7
476.5	439.2	497	384.4
476.6	439.7	497.3	384.9
476.6	440.3	497.5	385.2
476.2	440.8	497.4	385.2
475.9	441.4	497.3	385.1
475.6	441.9	497	384.7
475	442.2	496.5	383.8
474.5	442.2	495.8	383.2
474	442	495.3	382.7
474	441.7	495.1	382.6
474.3	441.6	495.1	382.3
474.7	441.7	495.2	382.1
475.1	442.1	495.2	381.9
475.1	442.5	495.6	382.2
475.5	443.4	496	382.6
475.9	443.9	496.8	383.4
476.1	444.5	497.2	383.9
475.7	444.4	497.7	384.5
475.2	444.3	497.8	384.8
474.7	444.2	497.9	385
474.5	443.7	497.8	385
474.2	443.3	497.6	384.9
473.8	442.8	497.4	384.9
473.5	442.5	497.4	385
473.4	442.2	497.5	385.5
473.5	442.4	497.6	386
473.7	443	497.6	386.4
473.8	443.4	497.5	386.4
474.1	443.3	497.3	386.4
474.6	443.2	497.1	386.2
474.9	443.1	496.9	386
475	442.8	496.5	385.7
474.7	442.2	496.1	385.6
474.5	441.8	495.7	385.4
474.4	441.7	495.4	385.3
474.2	441.9	495.2	385.2
473.9	442.2	495	384.9
473.7	442.3	494.8	384.7
473.7	442.3	494.8	384.6
473.8	442.2	494.8	385.1
473.9	441.7	494.9	385.5
473.8	441.2	494.8	385.8
473.7	440.9	495	385.8
473.6	440.9	495.4	386.1
473.6	441	495.7	386.4
473.3	441.2	495.9	386.7
473	441.4	495.8	386.7
472.7	441.8	495.8	386.8
472.7	442.1	495.8	386.8
472.8	442.2	495.9	386.6
472.9	442.1	496	386.6
472.8	442	495.9	386.6
472.5	442.2	495.7	386.7
472.2	442.6	495.6	386.7
472	442.9	495.7	386.7
472	443	495.9	386.7
472	442.9	495.9	386.7
471.8	442.8	495.8	386.7
471.6	442.8	495.8	386.5
471.3	442.9	495.7	385.7
471.1	442.8	495.6	384.9
470.9	442.6	495.6	384.4
470.7	442.1	495.9	384.4
470.5	441.5	496.3	384.3
470.4	441.2	496.8	384.1
470.7	441.2	497.1	383.8
471.1	441.5	496.8	383.4
471.5	441.6	496.6	383.3
472	441.4	496.4	383.5
472.7	441.4	496.5	384.1
473.7	442	496.3	385
474.4	442.6	495.8	385.8
474.7	443	495.3	385.9
474.8	443.2	495.4	385.4
474.9	443.4	495.6	384.9
475	443.5	496	384.3
475	443.6	496.1	384
474.6	443.6	496.3	383.6
474.2	443.8	496.5	383.5
473.4	443.9	496.7	383.6
472.8	444.1	496.9	383.8
472.3	444	497	383.9
472.2	443.8	497.1	383.9
472.1	443.3	497.2	384
472	442.7	497.1	384.1
471.9	442.3	497	384.3
472.2	442.2	496.9	384.7
472.9	442.1	496.8	384.9
473.8	442.1	496.5	385
474.2	442.1	496.1	385
474.4	442.1	495.7	385.1
474.4	441.9	495.4	385.5
474.3	441.7	495.4	385.7
474.4	441.6	495.3	385.8
474.4	441.2	495.3	385.5
474.4	441	495.4	385.2
474.3	440.7	495.7	384.9
474	440.7	496	384.2
473.7	440.7	496.2	383.6
473.4	440.6	496.3	383
473	440.5	496.6	382.9
472.4	440.2	496.8	383
471.9	439.9	497.1	383.3
471.8	439.6	497.1	383.5
472	439.5	497	383.6
472.4	439.7	496.8	383.6
472.8	439.9	496.4	384
473	440.1	496.2	384.4
473.3	439.7	496	384.8
473.4	439.3	496	384.8
473.5	438.9	496	384.9
473.6	438.9	496	385
473.6	439.1	496	385.1
473.8	439.1	496	385.1
474.2	439.1	496	385.1
474.4	438.7	496	385.2
474.6	438.3	496	385.2
474.7	438.1	495.9	385
475.1	438.2	495.7	384.9
475.6	438.6	495.5	384.9
475.9	438.9	495.3	384.9
476.2	439.2	495.3	385.2
476.5	439.2	495.3	385.4
476.8	439.3	495.3	385
476.4	439.1	495.2	384.3
475.5	439	495	383.6
474.4	438.8	494.8	383.3
473.8	438.7	494.6	383.1
473.3	438.5	494.6	382.8
472.9	438.2	494.8	382.9
472.6	438	495	383
472.5	437.9	495.4	383.1
472.3	437.8	496.1	383.1
472.1	437.3	496.8	383.3
472.1	436.7	497.2	383.3
472.5	436.2	497.1	383.3
473.1	436.1	496.6	383.4
473.4	436.2	496.3	383.7
473.5	436.2	495.9	384.2
473.4	436.3	496	384.5
473.4	436.4	495.9	384.3
473.4	436.6	495.9	384
473.5	436.9	495.9	383.5
473.5	437.1	495.9	383.3
473.4	437.2	495.8	383.2
473.1	437	495.9	383.2
472.8	436.7	496	383.2
472.6	436.4	496.1	382.9
472.8	436.3	496	382.6
473	436.3	496.4	382.4
473.3	436.5	496.8	382.5
473.5	436.7	497.1	382.6
473.9	436.9	496.9	382.7
474.2	437.1	496.5	382.8
474.2	437.4	496.3	382.9
473.9	437.4	496	382.9
474	437.5	495.6	382.9
474.6	437.3	495.2	382.7
475.2	437.2	494.8	382.5
475.5	436.7	494.7	382.4
475.6	436.5	494.6	382.5
475.6	436	494.6	382.5
475.6	435.9	494.8	382.1
475.5	435.9	495.2	381.6
475.2	436.1	495.8	381.2
474.6	436.3	496.6	381.4
474.1	436.4	497.2	381.6
473.9	436.5	497.6	381.7
474	436.8	497.3	381.4
474.8	437.2	497.1	381.3
475.6	437.7	496.8	381.5
476.1	437.9	496.7	381.8
475.9	438.1	496.4	382.2
475.5	438.1	496.1	382.2
475.3	437.9	495.9	382.3
475	437.6	495.9	382.5
474.7	437.1	495.9	382.6
474.4	436.3	495.8	382.2
474.2	435.5	495.6	381.8
474.3	434.9	495.4	381.4
474.8	434.7	495.4	381.3
475.2	434.6	495.4	381.5
475.7	434.5	495.5	381.7
475.9	434.6	495.7	382
476.1	434.7	495.9	382.1
476.1	434.5	495.9	382.3
476.1	434.1	495.9	382.5
476.1	433.6	495.8	382.7
476.2	433.4	495.7	382.6
476.4	433.3	495.7	382.4
476.4	433.4	495.8	382.3
476.5	433.5	495.9	382.5
476.7	433.6	495.9	382.8
476.8	433.5	495.9	383
476.8	433.3	495.9	383.2
477.1	433.3	495.9	383.2
477.3	433.5	495.8	383.2
477.6	433.9	495.6	383.1
477.7	434.2	495.4	383
477.9	434.5	495.4	382.6
477.9	434.6	495.3	382.4
478	434.7	495.4	382.3
478	434.6	495.5	382.4
478	434.4	495.9	382.5
478	434	496.2	382.6
478.1	433.7	496.4	382.5
478	433.5	496.4	382.5
477.9	433.1	496.5	382.5
477.7	432.8	496.2	382.5
477.6	432.5	496	382.6
477.4	432.5	495.8	382.7
477.3	432.4	495.9	382.8
477.2	432.3	496	382.8
477.4	432.3	496	382.9
477.5	432.3	496	382.9
477.6	432.4	496.2	383.2
477.6	432.5	496.2	383.5
477.5	432.4	496.2	383.7
477.5	432.3	496.1	383.6
477.5	432.1	496.1	383.4
477.4	431.9	496.2	383.4
477.4	431.7	496.5	383.3
477.5	431.6	496.7	383.2
477.8	431.5	497	383
478	431.5	497.1	382.7
478.6	431.3	497.6	382.5
480.3	431.3	498.4	382.3
483.4	431.2	499.9	381.7
487.4	431	502.6	380.9
490.9	430.5	506	379.9
493.6	429.1	509.3	378.1
495.7	427.3	512.1	375.7
497.4	425.6	513.9	373.2
498.4	425	515.2	372
498.3	424.8	515.2	371.9
497.1	424.8	514.1	372.3
494.9	425	512.4	372.7
492.1	425.3	509.8	373.1
489.3	425.5	507.5	373.8
487.5	425.7	506	374.4
486.8	425.9	505.2	374.8
486.8	426.1	505	375.1
486.8	426.3	504.7	375.4
487.3	426.4	504.6	375.6
488	426.1	504.6	375.5
488.7	425.8	505	375.4
488.8	425.5	505.3	375.2
488.7	425.7	505.6	375.1
488.9	425.8	505.5	374.9
489.6	426.3	505.3	374.9
490.5	426.6	505.6	374.9
491.2	426.8	506.1	375
491.5	427	506.5	375.1
491.6	427.2	506.5	375.3
491.6	427.6	506.4	375.4
491.5	427.8	506.2	375.5
491.4	427.8	506.2	375.4
491.1	427.7	506.1	375.2
490.8	427.5	506.1	375.2
490.6	427.2	506	375.3
490.7	426.9	506	375.3
490.6	426.5	506	375.2
490.4	426.4	506	375.1
490.2	426.2	506	374.8
490.3	425.9	505.6	374.7
490.5	425.7	505.3	374.8
490.7	425.6	504.7	374.9
490.9	425.7	504.4	375.1
491	425.3	504.2	375.1
491.3	424.7	504.1	375.2
491.8	424.1	503.9	375.4
492.4	424.2	503.8	375.5
492.6	424.3	503.7	375.7
492.7	424.3	503.7	375.7
492.6	424.4	503.8	375.8
492.5	424.5	504	375.7
492.7	424.5	504.2	375.7
493.2	424.5	504.4	375.7
493.6	424.4	504.8	375.5
493.7	424.3	505.2	375.5
494	424.2	505.6	375.5
494.2	424	505.9	375.6
494.4	423.9	506.2	376
494.5	423.9	506.5	376.8
494.5	423.8	506.7	377.6
494.3	423.5	506.8	378.3
494.2	423.3	507	378.7
494.1	423.2	507.2	378.6
494.3	423.1	507.2	378.2
494.5	422.8	507.1	377.8
494.6	422.6	506.9	377.7
494.8	422.7	506.9	377.9
495	422.7	506.9	378.2
495.2	422.7	506.9	378
495.4	422.7	506.9	377.6
495.7	422.8	506.7	377.2
496.1	423	506.6	377.2
496.5	423.1	506.5	377.3
496.7	423.2	506.6	377.4
497	423.5	506.6	377.5
497	423.7	506.5	377.6
496.9	423.9	506.5	377.7
497	424	506.4	377.7
497.4	424.1	506.4	377.6
497.9	424.5	506.5	377.6
498.1	424.9	506.5	377.8
498.1	425.1	506.6	378
498.2	425.1	506.6	378
498.2	424.6	506.7	378
498.3	423.9	506.7	377.9
498	423.3	506.7	377.8
497.8	423	506.7	377.5
497.6	423.1	506.8	377.2
498	423.3	506.9	376.8
498.4	423.5	507.1	376.8
498.7	423.5	507.2	376.7
498.9	423.5	507.3	376.7
499.2	423.5	507.6	377
499.5	423.5	507.7	377.3
499.7	423.4	507.8	377.4
499.8	423.2	507.8	377.3
499.5	422.7	507.8	377.2
499.2	422.4	507.8	377.3
498.9	422.1	507.7	377.2
498.9	422.2	507.7	376.9
499	422.3	507.6	376.7
499.1	422.3	507.7	376.7
499.3	422.6	507.7	376.9
499.3	422.9	507.7	377.2
499.2	423.2	507.5	377.8
499.3	423.2	507.2	378.2
499.4	423.2	507	378.5
499.5	423.3	507	378.5
499.5	423.4	506.9	378.5
499.1	423.4	506.7	378.4
498.7	423.1	506.5	378.4
498.4	422.9	506.3	378.6
498.4	422.8	506.2	379.1
498.4	423	506.2	379.6
498.4	423.2	506.2	380
498.3	423.2	506.1	380
498.2	422.7	506	380.1
498.2	422.3	505.8	380.2
498.2	422	505.8	380.4
498.3	421.9	505.8	380.5
498.5	421.8	505.9	380.5
498.9	421.9	506	380.5
499.2	422	506.1	380.5
499.3	422.2	506.1	380.5
499.8	422.2	506.3	380.5
500.3	422.2	506.4	380.5
500.9	422.1	506.3	380.6
501.1	422	506.2	380.7
501.1	421.9	506.1	380.9
501.1	421.8	506.2	381.1
500.8	421.7	506.5	381.3
500.5	421.7	506.7	381.6
500.2	421.7	506.8	381.9
500.3	421.7	507	382
500.2	421.4	507	381.6
500	421.2	507.1	381.2
499.9	421.1	507	381
500	421.3	506.9	381.3
500.2	421.8	506.7	381.6
500.2	422.2	506.5	381.9
500.2	422.7	506.2	382
500.2	423.1	506	382.1
500.3	423.6	506	382.3
500.4	423.9	506	382.5
500.7	424	505.9	382.4
501.1	424	505.7	382.1
501.6	424	505.6	381.8
502	424	505.5	381.5
502.4	424.1	505.5	381.4
502.7	424.4	505.6	381.2
502.7	424.7	505.5	381
502.7	424.9	505.4	380.7
502.7	425	505.3	380.5
502.7	424.9	505.4	380.5
502.8	424.8	505.5	380.4
503.1	424.5	505.5	380.3
503.4	424.2	505.5	380.2
503.8	424	505.4	380.1
504.2	424	505.4	380
504.6	424	505.5	379.9
504.7	424	505.8	379.8
504.7	423.6	506.4	379.7
504.6	422.8	506.9	379.6
504.6	422	507.2	379.4
504.8	421.8	507.1	379.3
505.1	422	507.2	379.3
505.5	422.2	507.3	379.3
505.7	422.2	507.3	379.4
505.7	422.1	507.4	379.4
505.7	422	507.4	379.5
505.8	421.8	507.4	379.6
506	421.7	507.4	379.8
506.1	421.5	507.3	379.8
506.1	421.3	507.3	379.8
506	421.2	507.3	379.7
505.9	421.3	507.1	379.7
505.9	421.4	506.7	379.8
505.6	421.1	506	379.8
505.1	420.7	505.4	379.9
504.7	420.3	505	379.9
504.3	420.1	505	380.1
504.1	420.2	504.7	380.3
503.8	420.3	504.5	380.5
503.6	420.5	504.3	380.5
503.6	420.6	504.2	380.6
503.7	420.8	504.2	380.6
504.1	420.8	504.2	380.6
504.5	421	504.7	380.6
505.2	421.6	505.1	380.6
505.7	422.5	505.5	381.2
506.3	423.1	505.9	382.1
506.4	423.5	506.3	382.9
506.4	423.5	506.5	383.2
506.4	423.3	506.5	383.1
506.4	423.1	506.6	383
506.5	422.8	506.7	382.9
506.5	422.4	506.8	382.8
506.5	422.1	506.9	382.8
506.4	421.9	507	382.7
506.4	421.8	507.2	382.7
506.9	421.6	507.5	382.8
507.4	421.4	507.6	382.8
507.9	421.4	507.5	382.5
507.9	421.7	507.2	382.1
507.5	421.9	507	381.5
506.9	422	506.6	381.2
505.8	421.9	505.9	381
504.5	421.7	503.7	381.2
502.2	421	500.5	382
499.5	420.4	496.4	383
496.9	419.9	493	384.5
495.7	420.5	491	386
495.4	421.8	490.8	387.8
495.4	423.3	491.7	389.4
495.8	424.4	493.1	390.4
496.6	425.3	494.4	390.9
498	426.4	495.3	390.9
499.3	427.4	495.7	390.9
500.2	428.3	496.1	390.9
500.5	428.4	496.2	390.9
500.6	427.9	496.1	390.6
500.7	427.2	496	389.9
501	426.6	495.8	389.3
501.4	426.3	495.8	389.1
501.7	426.4	495.8	389.2
502.3	426.5	495.8	389.2
502.6	426.5	495.8	389.2
502.7	426.5	495.8	389.4
502.4	426.5	495.8	389.6
502.2	426.2	495.8	389.8
502.1	425.9	495.7	389.8
502.2	425.8	495.6	390.2
502.5	425.9	495.5	390.6
502.8	426	495.7	390.9
503.1	426	495.8	390.9
503.2	426.2	495.8	390.8
503.4	426.3	495.7	390.8
503.7	426.8	495.5	390.9
503.9	427.2	495.5	391
503.9	427.2	495.6	391.3
503.9	426.9	495.6	391.6
503.8	426.7	495.6	391.9
503.7	426.7	495.6	391.9
503.7	426.8	495.4	392
503.6	426.9	495.3	392
503.6	427.3	495.3	391.9
503.5	427.7	495.5	391.8
503.2	428	495.7	391.6
502.8	428	495.9	391.6
502.5	427.9	496.3	391.5
502.3	427.5	496.6	391.4
502.1	427	496.8	391.4
501.9	426.6	496.7	391.4
501.8	426.6	496.6	391.5
501.8	426.5	496.2	391.8
501.8	426.6	495.8	392.1
501.8	426.7	495.4	392.3
502	427.3	495.2	392.2
502.8	427.9	495	392.1
503.6	428.6	494.8	392.1
503.9	428.8	494.7	392.4
503.8	428.8	494.8	392.7
503.7	428.8	494.9	392.8
503.8	428.7	494.9	392.8
503.8	428.5	494.9	392.9
503.9	428.3	494.8	393.3
503.8	428.2	494.7	393.7
503.7	428.1	494.5	393.7
503.7	427.9	494.3	393.6
503.6	427.8	494.2	393.4
503.6	428.1	494.1	393.2
503.5	428.3	494.1	393.1
503.4	428.5	494	393.1
503.4	428.4	494	393.3
503.2	428.1	494	393.5
503.1	427.9	494	393.5
502.9	427.8	494.1	393.8
503	427.9	493.9	394.1
503.1	428	493.7	394.4
503.5	428.1	493.5	394.4
503.7	428.3	493.5	394.3
504	428.5	493.3	394.2
504	428.5	493.2	394.1
504.1	428.8	493.2	394
504.2	429	493.3	393.9
504.3	429.6	493.4	393.7
504.5	430	493.4	393.6
504.6	430.4	493.4	393.7
504.6	430.3	493.3	393.9
504.6	429.9	493.3	394
504.6	429.6	493.2	394.1
504.6	429.5	493.2	394.1
504.6	429.5	493.3	394.1
504.5	429.6	493.3	394.1
504.3	429.6	493.3	394.1
504.1	429.4	493.2	394.3
504	429.2	493.3	394.7
504	428.9	493.3	394.7
504	428.9	493.4	394.5
504.1	429	493.3	394.3
504.2	429.1	493.3	394.2
504.3	429.1	493.3	394
504.4	429.1	493.2	393.9
504.3	429.3	493.2	393.9
504.2	429.4	493.2	393.9
504.2	429.3	493.5	394.2
504.2	429.1	493.8	394.6
504.3	428.7	494	394.7
504.3	428.5	494	394.6
504.2	428.4	493.9	394.4
504.2	428.4	493.9	394.4
504	428.2	493.8	394.5
504	428.1	493.9	394.7
504	428.1	494	394.9
504.1	428.3	494.1	395
504.2	428.5	494.2	394.9
504.3	428.6	494.2	394.7
504.3	428.7	494.2	394.4
504.3	428.7	494.1	394.3
504.2	428.6	494.1	394.4
504.2	428.5	494.1	394.6
504.2	428.4	494.2	394.8
504.2	428.4	494.2	394.9
504.1	428.3	494.3	394.9
504	428.2	494.4	394.8
503.9	428.2	494.4	394.8
503.9	428.2	494.1	394.8
503.9	428.4	493.9	394.8
504	428.7	493.8	394.8
504.2	428.9	493.8	394.7
504.3	428.8	493.7	394.5
504.4	428.7	493.4	394.1
504.5	428.3	493.2	393.9
504.4	428.1	493.1	394.1
504	427.8	493.1	394.3
503.6	427.7	493.2	394.5
503.5	427.6	493.4	394.2
503.7	427.5	493.6	393.9
503.6	427.4	493.8	393.8
503.3	427.2	494.4	394
503	427	494.7	394.2
503.1	427	495.1	394.3
503.1	427.1	495	394.2
503.1	427.2	494.9	394.2
503.1	427.2	495.2	394.1
503.1	427.2	495.5	394.1
503.1	427.2	495.8	394.1
503.2	427.1	495.7	394.1
503.2	427.4	495.7	394
503	427.6	495.8	393.9
502.9	427.7	495.9	393.9
502.7	427.7	496	393.9
502.7	427.6	496	394
502.6	427.5	496.1	394.1
502.6	427.5	496	394.1
502.7	427.5	495.9	394.1
503	427.7	495.7	393.8
503.3	427.8	495.5	393.6
503.4	427.7	495.1	393.4
503.3	427.7	494.8	393.4
503.2	427.6	494.7	393.4
503.1	427.7	494.8	393.4
503.2	428.2	494.9	393.4
503.3	428.6	494.8	393.8
503.5	428.9	494.5	394.1
503.6	428.6	494.4	394.5
503.4	428.3	494.3	394.4
503.2	427.9	494.1	394.3
503.1	427.5	493.9	394.1
503	427.2	493.6	393.9
503.1	427.4	493.7	393.8
503.1	427.7	493.9	393.8
503.2	427.5	494.1	393.8
503.2	427	494.1	393.8
503.1	426.5	494.1	393.8
503	426.4	494.1	394.3
502.8	426.3	494.2	394.7
502.5	426.2	494.2	395.3
502.4	426.2	494.3	395.5
502.2	426.2	494.5	395.8
502.2	426.3	494.6	395.7
502.1	426.8	494.5	395.5
502	427.1	494.4	395.2
501.9	427.4	494.3	394.8
501.8	427.3	494.3	394.4
501.6	427.2	494.2	394.1
501.6	427.1	494.3	394.1
501.6	427	494.3	394.1
501.6	427	494.3	394.1
501.6	427	494	394
501.4	427	493.6	393.5
501.1	427.1	493.6	393
500.9	427.4	494	392.6
501	428.2	494.4	392.6
501.1	428.9	494.3	392.7
501.2	429.4	494.2	393.1
501.2	429.3	494.1	393.4
500.9	429.2	494.1	393.5
500.7	429.1	494.1	393.3
500.4	429.1	494.1	393.1
500.4	428.9	494.3	393.1
500.3	428.6	494.5	393.1
500.3	428.1	494.6	393.1
500.3	427.8	494.7	393.1
500.3	427.8	494.9	393.2
500.4	427.9	495	393.2
500.4	428.1	495.1	393.2
500.5	428.1	495	393.1
500.5	428.1	494.8	392.9
500.5	428	494.8	392.6
500.5	427.9	495.2	392.4
500.5	427.9	495.6	392.6
500.4	427.9	495.7	392.8
500.4	428	495.4	392.8
500.5	427.9	495	392.4
500.4	428.1	494.7	391.9
500.3	428.2	494.6	391.8
500.4	428.3	494.5	391.6
500.7	428.2	494.5	391.5
500.7	428.1	494.5	391.6
500.5	428.2	494.6	391.7
500.3	428	494.7	391.8
500.3	427.8	494.7	391.8
500.2	427.9	494.7	391.8
500.1	428.2	494.8	391.8
500.1	428.6	494.8	391.7
500.2	428.9	494.8	391.7
500.3	429	494.7	391.7
500.3	429	494.6	391.8
500.3	429.3	494.5	391.8
500.3	429.6	494.4	391.8
500.3	430	494.3	391.7
500.2	430.2	494.5	391.5
500.2	430.2	494.7	391.4
500.1	430.1	494.7	391.4
500	430.1	494.5	391.5
499.9	430	494.4	391.6
499.5	429.8	494.5	391.9
499.2	429.5	494.5	392.2
498.9	429.3	494.6	392.4
498.8	429.3	494.7	392.3
498.4	429.5	494.6	391.9
498	429.6	494.4	391.6
498	429.6	494.3	391.8
498.4	429.5	494.3	392.3
498.8	429.5	494.4	392.6
498.9	429.4	494.4	392.4
499	429.6	494.4	392.3
499	429.8	494.4	392.1
499	430	494.2	391.8
498.9	430	494	391.6
499	430.1	493.8	391.5
499.2	430.2	493.8	391.4
499.3	430.3	493.8	391.4
499.4	430.5	493.7	391.5
499.3	430.8	493.7	391.6
499	430.9	493.6	392
498.6	430.9	493.6	392.4
498.3	430.8	493.6	392.8
498.1	430.7	493.5	392.9
498	430.5	493.5	393.2
497.9	430.6	493.4	393.6
498	430.9	493.3	393.8
497.8	431.2	493.2	393.9
497.5	431.2	493.2	393.9
497.2	431.2	493.2	394
497.1	431.2	493.2	394.1
497.1	431.1	493.2	394.2
497	431	493.1	394.1
497.2	431	493	394
497.3	431	492.9	393.9
497.5	431.1	493	393.8
497.4	431	493.1	393.9
497.4	431	493	394
497.4	431	493	394.1
497.5	431	493	394
497.5	431	493.2	393.8
497.6	430.9	493.4	393.4
497.6	430.9	493.6	393.1
497.7	430.7	493.7	393
497.8	430.5	493.8	393.2
497.9	430.6	493.9	393.4
497.6	430.9	493.9	393
497.2	431.2	493.9	392.4
497.2	431.2	494.1	391.8
497.5	431.1	494.4	391.7
497.8	431	494.3	391.6
497.5	430.9	494	391.6
497.3	430.9	493.7	391.6
497.1	430.8	493.6	391.5
497	430.5	493.7	391.5
496.8	430.3	493.8	391.5
496.7	429.9	493.9	391.5
496.6	429.7	493.9	391.5
496.5	429.4	494	391.6
496.4	429.4	494.1	391.7
496.4	429.6	494.2	391.8
496.4	429.7	494.2	391.8
496.4	429.8	494.1	391.8
496.2	429.8	494	391.8
496	429.8	494.3	391.9
495.9	430.1	494.5	392
495.9	430.4	494.6	392.2
496.3	430.5	494.4	392.3
496.7	430.4	494.2	392.4
496.9	430.2	494.1	392.5
496.7	430.3	494.1	392.4
496.4	430.4	494	392.3
496.3	430.2	493.7	392.2
496.3	429.7	493.4	391.7
496.2	429.2	493.1	391.2
496	428.9	492.9	390.6
495.9	428.7	492.8	390.4
495.8	428.5	492.6	390.3
495.9	428.4	492.4	390.3
495.9	428.3	492.2	390.3
496	428.2	492.2	390.3
496	428	492.3	390.2
496.4	428.1	492.3	390.4
496.8	428.5	492.3	390.7
497.1	428.8	492.3	390.8
497	429	492.5	390.7
496.9	429.1	492.9	390.6
497	429	493.2	390.6
497.3	429	493.4	390.6
497.8	429	493.4	390.7
498.2	428.8	493.5	391.3
498.5	428.5	493.5	391.9
498.5	428.5	493.4	392.6
498.4	428.6	493.4	392.9
498.4	428.8	493.3	393.2
498.4	428.8	493.2	393.4
498.6	429	493.1	393.5
498.7	429.2	493	393.7
498.9	429.3	493	394
499.2	429.3	493	394.1
499.4	429.4	493	394.2
499.4	429.4	492.9	394.1
499.2	429.5	493	394
498.9	429.5	493	394
498.7	429.5	493.1	394
498.7	429.6	492.9	394
498.6	429.7	492.6	393.9
498.5	429.4	492.4	393.8
498.5	429.1	492.4	393.8
498.2	428.8	492.3	393.4
498	428.8	492.1	393.1
497.8	428.8	492	392.4
497.8	428.8	492	392
498	428.8	492.1	391.5
498.3	428.8	492.1	391.5
498.1	428.8	491.9	391.5
497.6	428.8	491.7	391.6
497.1	428.8	491.5	391.6
496.9	429	491.6	391.2
496.7	429.1	491.8	390.8
496.5	429.2	491.8	390.3
496.1	429.2	491.8	390.3
495.6	429.1	491.8	390.6
495.3	429	491.7	391
495.3	429	491.7	391.4
495.3	428.9	491.6	391.4
495.3	428.9	491.7	391.4
495.4	428.9	491.7	391.5
495.5	429.2	491.7	391.8
495.6	429.5	491.7	392.1
495.6	429.4	491.7	392.2
495.4	429	491.7	392.3
495.3	428.7	491.7	392.4
495.2	428.7	491.7	392.6
495.3	428.6	491.6	392.6
495.6	428.4	491.5	392.4
495.9	428.3	491.2	392.4
496.2	428.3	491	392.6
496.4	428.3	490.6	392.9
496.4	428.4	490.4	393
496.5	428.5	490.2	393
496.5	428.5	490.1	393
496.5	428.5	490.1	393
496.5	428.6	490	393.2
496.5	428.6	490.1	393.6
496.5	428.5	490.2	394
496.5	428.2	490.2	394.1
496.5	428	490.1	394.1
496.5	427.9	490.1	394.2
496.5	428	490	394.1
496.4	428.1	489.9	394
496.4	428.3	489.7	393.7
496.2	428.5	489.6	393.5
496.1	428.6	489.6	393.2
495.9	428.6	489.9	393.2
495.8	428.5	490.2	393
495.7	428.3	490.4	392.8
495.8	428.4	490.3	392.6
495.8	428.5	490.3	392.6
495.7	428.6	490.3	392.5
495.6	428.7	490.3	392.3
495.4	428.7	490.2	391.7
495.2	428.7	490.2	391
495.1	428.6	490.2	390.5
494.9	428.9	490.2	390.4
494.7	429.1	490.3	390.4
494.5	429.5	490.3	390.5
494.4	429.6	490.3	390.6
494.2	429.7	490.3	390.9
494.1	429.8	490.4	391.3
494.2	429.5	490.4	391.3
494.2	429.3	490.3	391.1
494.4	429.1	490.2	390.9
494.7	429.2	490.2	391
495	429.2	490.2	391.2
495	429.1	490.2	391.2
495	428.8	490.1	391.1
495	428.5	490	391
494.9	428.5	490	390.9
494.8	428.8	490	391
494.7	429	490.1	391.4
494.5	429	490.1	391.8
494.5	429.1	490.1	392
494.1	429.2	490.1	391.9
493.8	429.2	490.2	391.7
493.6	429.4	490	391.6
493.6	429.6	489.7	391.6
493.6	429.8	489.5	391.7
493.6	430	489.5	391.8
493.7	430.2	489.7	392.1
493.6	430.4	489.9	392.6
493.6	430.5	490	393
493.6	430.6	489.8	393
493.3	430.5	489.5	392.8
493.1	430.4	489.3	392.3
493	430.3	489.3	392
493.2	430.3	489.4	391.8
493.3	430.3	489.4	391.4
493	430.2	489.5	391
492.9	430	489.5	390.6
492.9	430.2	489.5	390.6
493.1	430.5	489.6	390.6
493.1	430.8	489.6	390.6
492.6	430.5	489.6	390.6
492.1	430.1	489.6	391.1
491.8	429.8	489.6	391.7
491.9	429.7	489.5	392.2
492	429.8	489.4	392.1
492	429.8	489.4	392.3
491.8	429.8	489.3	392.8
491.6	429.7	489.2	393.4
491.5	429.5	489.2	393.8
491.4	429.3	489.2	394
491.3	429	489	394
491.3	428.8	488.7	394.1
491.3	428.6	488.2	394.1
491.3	428.6	487.9	394.1
491.3	428.6	487.7	394.1
491.3	428.6	487.6	394.1
491.2	428.8	487.5	394.1
490.9	429	487.4	393.9
490.5	429.1	487.2	393.5
490.1	429.2	487.2	393
490	429.3	487.3	392.6
490.1	429.6	487.6	392.6
490.2	429.8	488	392.6
489.9	430	488.3	392.3
489.6	430	488.3	391.9
489.2	430.4	488.3	391.6
489	430.7	488.4	391.3
488.7	430.9	488.4	390.9
488.4	430.8	488.2	390.8
488.1	430.6	488.1	391
488.1	430.5	487.8	391.3
488	430.4	487.6	391.4
488.1	430.2	487.4	391.4
488.2	430	487.4	391.3
488.3	430	487.4	391.1
488.3	430.4	487.4	390.9
488.4	430.8	487.3	390.9
488.5	431	487.1	391.2
488.8	430.9	487	391.6
489.2	431.1	487	392
489.6	431.2	486.9	391.7
489.7	431.4	486.7	391.3
489.6	431.3	486.4	391.2
489.5	431.1	486.3	391.7
489.4	430.9	486.3	392.3
489.4	430.9	486.4	392.6
489.4	431.3	486.5	392.7
489.5	431.7	486.6	392.6
489.3	431.9	486.7	392.6
489.1	431.8	486.6	392.5
488.9	431.7	486.6	392.6
489.1	432.1	486.6	392.7
489.2	432.5	486.7	392.6
489.1	432.6	486.9	392.3
489.1	432.5	487	392.1
489	432.2	486.7	392
488.9	432.2	486.5	391.9
488.8	432.1	486.2	391.5
488.6	432	486	391.1
488.6	431.8	485.8	390.9
488.6	432	485.7	390.9
488.5	432.2	485.4	390.9
488.4	432.5	485.1	390.9
488.3	432.5	485.2	390.9
488.2	432.5	485.4	390.7
488.2	432.5	485.6	390.6
488.1	432.5	485.6	390.7
488	432.4	485.6	391
488	432.4	485.6	391.3
488	432.5	485.5	391.4
488.2	432.9	485.3	391.6
488.4	433.3	485.1	392
488.5	433.5	485	392.3
488.5	433.3	484.9	392
488.5	432.4	484.8	391.6
488.5	431.6	484.6	391.1
488.4	430.7	484.5	391
488.1	430.6	484.1	390.9
487.8	430.5	483.7	391
487.9	430.8	483.1	391
488.3	431.3	482.8	391
488.6	431.7	482.6	391
488.4	431.2	482.7	390.9
488.1	430.7	482.7	390.5
487.9	430.2	482.6	390.1
487.9	430.1	482.2	389.7
488	430.1	481.8	389.7
488	430.1	481.6	389.5
487.8	430.1	481.6	389.3
487.7	430.1	481.6	389.1
487.6	430.2	481.7	389.1
487.6	430.2	481.8	389.7
487.6	430.3	481.9	390.2
487.7	430.4	481.9	390.7
487.7	430.5	481.9	390.6
487.2	430.6	481.8	390.7
486.7	430.6	481.7	391
486.6	430.6	481.6	391.3
487	430.7	481.5	391.6
487	430.9	481	391.5
486.7	431.2	480.5	391.2
486.6	431.6	480.2	391
486.9	432	480.3	391
487	432.4	480.5	390.8
486.9	432.4	480.5	390.5
486.9	432.3	480.6	390.3
487.1	432.5	480.4	390.1
487.3	432.8	480.2	389.9
487.4	433	480	389.3
487.6	433.1	479.8	388.7
487.8	433.1	479.7	388.1
488	433	479.6	387.8
487.9	432.7	479.6	387.6
487.8	432.3	479.7	387.5
487.8	432.1	479.7	387.9
488	432	479.7	388.3
487.8	432.2	479.8	388.6
487.6	432.5	479.8	388.6
487.1	432.5	479.8	388.7
486.9	432	479.6	388.7
486.7	431.5	479.5	388.7
486.3	430.6	479.6	388.8
485.9	429.9	480.4	388.7
486.6	429	482.3	387.9
488.3	427.6	485	386
490.8	426.3	487.8	383.4
492.2	425.1	489.5	381
492.4	424.7	490	379.4
491.6	424.3	489.3	378.7
490.8	423.9	488.1	378.6
490	423.7	486.4	379.1
489.2	423.8	484.5	379.6
487.7	424	482.5	380.3
486.5	424.4	480.4	381.1
485.1	424.7	479.1	381.7
484.5	425.2	478.3	381.9
484	425.7	478.1	382.2
483.9	425.9	478	382.4
484.5	426.1	478	382.4
485.1	426.4	478.4	382
485.8	426.9	478.8	381.5
486.4	427.3	479.1	381.1
486.9	427.7	479.3	380.9
487.2	427.9	479.5	380.8
487.3	428.2	479.9	381.1
487.4	428.3	480.3	381.7
487.4	428.2	480.7	382.1
487.3	428	480.9	381.9
487.2	427.8	480.9	381.3
487.4	427.8	480.7	380.7
487.6	427.8	480.3	380.7
487.7	427.8	480	381.1
487.6	427.7	479.9	381.4
487.3	427.6	479.8	381.2
487	427.6	479.7	381.1
486.9	427.5	479.6	380.9
486.4	427.2	479.4	380.7
485.9	427	479	380.2
485.3	426.8	478.6	379.8
485.3	426.8	478.3	379.3
485.3	426.5	478.2	378.9
485.2	425.9	478	378.4
485.2	425.3	477.6	378.1
485.5	425.1	477.2	378
485.9	425	476.9	378
486.1	425	476.7	378
486.1	425.1	476.9	378.1
486.2	425.4	477.1	378.7
486.2	425.7	477.4	379.3
486.3	425.9	477.7	379.9
486.2	425.8	478.1	380.1
486.2	425.6	478.3	380.1
486.1	425.6	478.3	380.1
486.2	425.6	478.2	380
486.2	425.6	478.1	379.4
486.3	425.7	478	378.6
486.3	425.8	477.9	377.9
486.3	425.9	477.8	377.6
486.3	425.9	477.7	377.9
486.1	426	477.8	378.1
485.9	426.1	477.8	378.2
485.8	426.1	477.9	378.1
485.7	425.9	477.9	377.9
485.7	425.5	477.9	377.4
485.6	425.1	478.1	377.2
485.7	424.9	478.3	377
485.6	424.9	478.6	377
485.6	424.9	478.4	376.7
485	424.5	478	376.4
484.6	424.2	477.7	376.1
484.3	424.1	477.8	376
484.5	424.3	478.1	376.2
484.7	424.5	478.3	376.4
484.7	424.4	478.5	376.6
484.6	424.4	478.7	376.5
484.4	424.1	478.6	376.4
484.2	423.9	478.2	376.3
484	423.7	477.8	376.5
484.1	423.6	477.5	377
483.9	423.6	477.4	377.4
483.7	423.6	477.3	377.6
483.6	423.9	477.1	377.5
483.6	424.4	477	377.2
483.7	424.9	476.8	376.9
483.7	425.3	476.6	376.7
483.8	425.6	476.7	376.5
483.8	426	476.9	376.3
484.1	426.6	477.2	376.3
484.3	427.1	477.6	376.5
484.6	427.8	478.4	376.6
484.5	428.1	479.2	376.8
484.3	428	479.6	376.9
484	427.5	479.6	377
483.9	427	479.4	377
483.9	426.7	479	376.9
483.6	426.5	478.6	376.7
482.9	426.3	478.4	376.6
482	426.1	478.3	376.3
481.5	426.1	478	376
481	425.9	477.8	375.7
480.6	425.6	477.6	375.7
480.2	425.3	477.5	375.9
480.4	425.5	477.4	376.3
480.7	425.7	477.3	376.8
481	426	477.4	377.3
481.4	426.3	477.4	378.1
481.7	426.5	477.5	378.7
482.1	426.8	477.5	379.1
482.2	427.1	477.4	379.2
482.3	427.4	477.4	379.5
482.3	427.8	477.4	379.9
482.2	428	477.2	380.1
481.8	428.2	477.1	380.1
481.5	428.4	476.9	380
481.3	428.7	476.8	379.7
481.4	429	476.5	379.4
481.3	429.4	476.2	379.2
481.2	429.8	476	379.3
481	430.2	475.8	379.4
481.1	430.3	475.6	379.6
481	430.4	475.6	379.8
480.9	430.5	475.8	379.9
480.8	430.5	476.1	380
480.5	430.3	476.4	380
480.2	429.9	476.5	380
479.6	429.6	476.6	380
479.1	429.5	476.6	380
478.5	429.6	476.9	380
478.1	429.4	477.5	379.9
478	428.9	478.4	379.9
478	428.4	479	380
478.3	428.8	479.5	380.6
478.6	429.4	479.8	381.3
479	430	480.1	382
479	430	480	382.1
479.1	430	479.8	382
479.1	430.2	479.5	381.7
479.2	430.4	479.5	381.2
479.2	430.6	479.5	380.7
479.3	430.8	479.3	380.6
479.4	431	479.1	380.5
479.5	431.3	479	380.4
479.7	431.5	479	380.2
479.9	431.6	478.9	380
479.8	431.6	478.9	379.9
479.5	431.6	478.9	379.8
479.2	431.5	478.7	379.8
479.2	431.2	478.2	379.8
479.3	431.2	477.7	379.9
479.4	431.4	477.2	379.9
479.5	431.5	476.5	379.9
479.6	431.5	476	379.7
479.1	430.9	475.8	379.5
478.7	430.4	475.8	379.2
478.5	429.9	476	379.1
478.6	429.9	476.1	379.1
479	429.8	476.4	379.1
479.3	429.8	476.6	379
479.6	430	477	378.9
479.7	430.5	477.2	379.2
479.9	431.2	477.5	379.6
479.9	431.8	477.5	380.1
479.9	432.1	477.4	380.1
479.6	432.1	477.2	379.9
479.2	432.1	477.1	379.4
479	432.1	477	378.9
479	432.4	476.8	378.4
479	432.6	476.6	378.4
478.6	432.5	476.4	378.7
478	432.1	476.1	378.4
477.4	431.8	475.7	377.6
477.2	431.9	475.4	376.7
477.2	432	475.2	376.6
477.2	432.1	475.2	376.4
477.2	431.6	475.2	376.2
477	431.1	475.2	376.1
476.7	430.6	475.1	376.3
476.6	430.5	475	376.5
476.7	430.4	474.8	376.7
476.8	430.1	474.8	376.8
476.8	429.8	474.8	376.9
476.7	429.4	474.8	377.5
476.6	429.1	474.9	378.3
476.6	429	475	379.1
476.6	429.1	475.2	379.1
476.8	429.2	475.5	378.8
476.9	429.5	475.8	378.5
477.1	430	475.9	378.5
477.1	430.5	476.2	378.6
477.1	430.7	476.3	378.7
477.1	430.7	476.3	378.4
477	430.8	475.9	378
477	430.9	475.4	377.7
476.9	430.9	475	377.4
477	430.7	474.6	377.2
477.3	430.7	474.3	377.2
477.7	430.9	473.9	377.6
478.3	431.3	473.7	377.5
478.7	431.6	473.5	377.1
479	432	473.5	376.6
478.9	432.3	473.5	376.4
478.7	432.6	473.5	376.4
478.5	432.6	473.7	376.6
478.2	432.2	474.2	376.9
477.9	431.5	475	377
477.9	430.7	475.6	376.7
477.8	429.6	475.8	376.3
477.9	428.9	475.8	375.9
478	428.9	475.7	375.7
478.5	429.5	475.7	375.9
478.9	430.1	475.6	376.1
479.2	430.1	475.4	376.4
479.2	430.1	475.3	376.4
479.4	430.3	475.3	376.5
479.6	430.4	475.4	376.2
479.9	430.6	475.3	375.9
480	430.6	475	375.6
479.7	430.6	474.9	375.6
479.2	430.6	475.1	376
478.8	430.6	475.3	376.5
478.7	430.6	475.3	376.5
478.7	430.5	475.4	376.1
478.7	430.2	476	375.7
478.4	429.8	476.6	376
478	429.5	477.1	376.4
477.7	429.4	477.1	376.8
477.4	429	477.2	376.9
477.1	428.7	477.3	377
476.9	428.3	477.2	376.8
476.7	428.3	477.2	376.5
476.4	428.2	477.2	376
476.1	428	477.2	375.8
476	427.8	477.3	375.7
476.1	427.7	477.3	375.8
476.3	427.7	477.3	375.9
476.4	427.9	477.3	376
476.4	428	477.2	376.1
476.4	428	477.1	376
476.1	427.9	477	375.8
475.8	427.9	477	375.5
475.4	428.2	476.9	375.5
475.5	428.6	476.7	375.8
475.6	429.1	476.5	376
475.9	429.1	476.4	376
476.3	429.3	476.2	375.6
476.6	429.5	475.6	375.3
476.7	429.8	475.1	375
476.7	430.1	474.8	375.3
476.9	430.4	474.6	375.5
477	430.7	474.5	375.4
477	430.7	474.3	375.3
476.7	430.7	474.2	375.1
476.5	430.5	474	374.9
476.6	430.2	474	374.8
476.7	430	474	374.7
477	429.9	474.2	374.5
477.4	430	474.5	374.4
477.7	430	474.6	374.2
477.6	429.9	474.8	374
477.3	429.8	474.8	373.7
477	429.7	474.8	373.7
476.9	429.8	474.8	373.6
476.8	429.8	474.8	373.5
476.7	429.4	474.7	373.5
476.6	429	474.9	373.5
476.6	428.4	475	373.5
476.6	428.3	475	373.6
476.6	428.1	474.9	373.8
476.6	428.1	474.9	373.9
476.5	428	475	373.9
476.5	427.9	475	373.9
476.8	428.1	474.9	373.9
477.1	428.7	474.9	374
477.1	429.3	475.2	374.2
476.7	429.6	475.7	374.2
476.5	429.6	476.2	374.1
476.7	429.3	476.6	374.1
477	429.1	476.8	373.9
477.1	429.2	476.8	373.4
477.2	429.6	476.7	373
477.6	430.2	476.6	372.6
477.8	430.6	476.4	372.5
477.8	430.8	476.2	372.2
477.5	430.8	475.8	372.1
477.3	430.6	475.6	372.2
477.2	430.2	475.1	372.4
477	430	474.7	372.7
476.8	429.8	474.5	372.9
476.3	429.8	474.4	373
475.9	429.8	474.4	373.1
475.5	429.8	474.4	373.2
475.7	429.7	474.4	373.4
475.8	429.6	474.4	373.5
475.8	429.6	474.6	373.6
475.8	429.5	474.9	373.6
475.5	429.3	475.2	373.4
475.3	429.2	475.4	373.3
475.1	429.3	475.5	373.3
475.4	429.4	475.8	373.6
475.6	429.3	476.1	373.8
475.9	429.1	476.3	373.8
475.7	428.9	476.3	373.7
475.4	428.7	476.2	373.6
475.1	428.5	476.2	373.5
475.1	428.4	476.3	373.5
475	428.1	476.6	373.6
474.9	427.7	477	373.6
474.5	427.2	477.3	373.5
474.3	427	477.2	373.7
474.2	426.8	477.3	373.9
474.3	427	477.3	373.7
474.4	427.2	477.3	373.4
474.4	427.4	477.2	373
474.4	427.4	477.2	373
474.4	427.4	477.2	373.2
474.4	427.2	477.2	373.5
474.5	427	477.2	373.7
474.7	427	477.1	373.7
474.9	427	477.1	373.7
475.1	427	477.2	373.5
475	427	477.4	373.1
474.9	427.1	477.7	373.2
474.9	427.2	477.9	373.6
474.8	427.3	478.2	373.9
475	427.3	478.4	373.4
475.2	427.3	478.7	372.9
475.4	427.3	478.7	372.6
475.4	427.5	478.6	372.6
475.6	427.6	478.5	372.6
475.7	427.9	478.4	372.6
475.8	427.9	478.5	372.7
475.6	427.6	478.8	372.8
475.4	427.2	479.2	373
475.1	426.7	479.5	373.2
474.9	426.6	479.5	372.8
474.7	426.2	479.2	372.3
475	425.8	479	371.8
475.3	425.3	479	371.8
476	425.4	479.4	371.7
476.9	425.9	479.7	372
477.7	426.4	480	372.2
477.9	426.7	479.9	372.4
477.6	426.7	479.6	372
477.6	427.2	479.3	371.6
477.9	427.8	479.1	371.7
478	428.1	479.2	372.1
477.6	427.7	479.4	372.5
477.1	427	479.4	372.5
476.7	426.1	479.4	372.5
476.3	425.4	479.4	372.5
476.3	425.1	479.6	372.4
476.3	425.2	479.7	372.3
476.5	425.3	480.1	372.2
476.8	425.7	480.9	372.1
477.5	426.4	481.9	372.1
478.7	427.5	482.9	372
480.5	428.8	483.7	371.9
482.4	430.5	484.6	372.6
483.8	432.1	485.5	373.4
485.2	433.5	486.2	375
486.3	434.2	486.7	376
487	434.6	486.9	377
487.3	434.4	486.9	377.3
487.1	433.7	486.8	377.3
486.2	432.7	486.8	376.8
484.9	431.8	486.7	376.2
483.3	430.8	486.6	375.6
482.1	430.1	486.5	375.2
493.3	411.4	500.6	356.2
493.1	412.1	500.7	356.1
493.1	412.4	500.4	355.8
493.1	412.4	500.2	355.6
493.1	412.4	499.9	355.4
493.1	412.4	499.9	355.2
492.9	412.4	499.8	355
492.6	412.4	499.8	355
492.2	412.2	499.8	355.2
491.9	412	499.8	355.3
491.7	411.8	499.8	355.4
491.6	411.8	499.7	355.4
491.5	411.8	499.4	355.6
491.4	411.9	499.2	355.7
491.4	411.9	499	356.1
491.4	412	499	356.4
491.3	412	498.7	356.7
491.3	412.1	498.5	356.6
491.1	412	498.3	356.6
491.1	411.7	498.4	356.5
491	411.5	498.5	356.5
490.9	411.2	498.5	356.6
490.8	411.5	498.8	356.7
490.8	411.8	499.1	356.6
490.8	412.1	499.3	356.3
490.9	412.5	499.1	356
491	413	499	356
491.1	413.6	499.1	356.2
491.1	413.8	499.3	356.3
490.9	413.5	499.4	356.4
490.4	413.2	499.5	356.4
490	413	499.5	356.4
489.7	413	499.2	356.5
489.5	413.6	498.7	356.9
488.6	414.7	497.8	357.5
487.2	415.8	496.6	358.3
486	416.8	495.6	359.3
485.5	418	495	361
486	419.7	495	363.4
487.1	421.5	495.7	366.1
488.5	423.1	496.8	368.4
490.1	424.3	498.3	369.9
491.2	424.7	499.1	370.7
491.8	424.8	499.4	370.4
491.9	424.8	499.3	369.5
491.7	424.3	499.1	368.4
491.3	423.7	498.9	367.3
490.6	422.9	498.7	366.5
489.7	422.6	498.4	365.7
488.7	422.3	498.1	365.5
487.9	422.2	498	365.5
487.6	422.4	498	365.6
487.8	422.8	498	366.2
488	422.9	497.7	366.7
488.1	422.8	497.5	367.7
488.2	422.7	497.2	368.3
488.2	422.6	497.2	368.9
488.1	422.4	496.8	369.1
488.1	422.1	496.5	369.2
488.3	422.6	496.2	369.6
488.4	423.4	496.2	370.1
488.4	424.1	496.4	370.4
488.3	424	496.7	370.5
488.3	423.9	496.8	370.4
488.4	424	496.7	370.4
488.5	424.4	496.8	370.4
488.6	424.8	497	370.4
488.6	424.8	497.2	369.9
488.6	424.6	497	369.5
488.6	424.4	496.7	369.1
488.7	424.3	496.4	369
488.8	424.3	496.3	368.5
488.9	424.3	496.1	367.9
489	424.5	495.9	367.6
489.1	424.6	495.8	367.6
489.2	424.8	495.8	367.7
489.3	424.9	495.8	367.7
489.3	424.9	495.8	367.7
489.3	424.6	495.8	367.7
489.2	424	495.8	367.9
489	423.5	495.8	368.1
488.9	423	496	368.3
488.8	422.9	496.1	368.6
488.8	422.8	496.2	369
488.8	422.8	496.4	369.5
488.8	422.6	496.8	369.8
488.8	422.2	497.1	370
488.7	421.6	497.2	369.9
488.8	421.2	497.2	369.8
489	421.2	497.1	369.3
489.2	421.4	496.8	369
488.9	421.3	496.3	368.6
488.4	420.8	495.8	368.5
487.7	420.4	495.5	368.3
487.4	420.2	495.6	368.2
487.4	420.2	496	368.2
487.8	420.1	496.9	368.5
488.2	420.2	497.7	368.8
488.5	420.4	498.5	369.1
488.8	420.8	498.9	369.2
489	421.4	499	369.1
489.2	421.9	498.6	369
489.4	422.4	498.1	368.9
489.7	423	497.7	369
489.8	423.8	497.7	369.1
490	424.3	497.8	369.1
490.2	424.4	497.8	368.8
490.2	423.9	497.9	368.4
490	423.4	497.9	368
489.8	422.8	498	367.8
489.7	422.6	498	367.8
489.7	422.6	498.3	367.8
489.7	422.3	498.6	367.9
489.6	421.7	498.9	367.9
489.5	421.1	499.1	367.9
489.4	420.6	499.5	367.9
489.4	420.3	499.7	367.6
489.3	420	499.7	367.3
489.2	419.9	499.6	367.1
489.2	419.9	499.5	367
489.3	419.8	499.6	367
489.3	419.7	499.7	367
489.4	419.8	499.9	366.9
489.4	419.9	500.4	367.3
489.4	420.1	500.8	367.8
489.3	420	501.3	368.3
489	419.9	501.5	368.6
488.7	419.7	501.6	369
488.6	419.6	501.7	369.4
488.6	419.5	501.7	369.6
488.7	419.8	501.7	369.6
488.8	420.1	501.8	369.6
488.8	420.5	501.8	369.4
489.3	420.6	501.9	369.2
489.8	420.7	501.9	369
490.1	420.9	501.6	369
489.8	420.9	501.3	369.1
489.6	421.3	500.9	369.4
489.6	421.8	500.7	369.9
489.5	422.2	500.7	370.2
489.5	422.2	500.7	370.6
489.5	422.1	500.8	370.9
489.4	422	501.1	371.1
489.4	421.9	501.5	371.2
489.4	421.6	502.1	371.3
489.6	421.1	502.6	371.3
489.8	420.7	502.9	371.1
490	420.5	502.8	371.3
490.1	420.7	502.7	371.7
490.1	420.9	502.5	371.7
490.1	421	502.2	371.3
490.4	420.9	502.1	371
490.7	420.8	502	371.1
491.1	421	502	370.9
491.1	421.1	502	370.7
491	421.3	501.9	370.5
490.8	421.4	502	370.5
490.5	421.4	502.2	370.6
490.4	421.3	502.8	370.7
490.3	421.4	503.2	370.9
490.3	421.8	503.6	371.1
490.3	422.2	503.6	371.3
490.3	422.5	503.6	371.4
490.4	422.6	503.6	371.6
490.2	422.5	503.8	371.6
490	422.4	503.9	371.6
489.8	422.2	504.2	371.6
489.8	422.2	504.2	371.9
489.7	422.2	504.3	372.3
489.6	422.1	504.1	372.6
489.5	422.1	504	372.7
489.5	422.6	504	372.6
489.8	423.1	504.2	372.5
490.1	423.6	504.3	372.4
490.2	423.5	504.2	372.3
490.2	423.2	504.1	372.1
490.2	422.9	504	371.8
490.2	422.7	504	371.6
490.2	422.7	504.1	371.6
490.2	422.8	504.3	372.3
490.5	422.9	504.6	372.9
490.7	422.9	504.7	373.4
490.6	422.8	504.7	373.3
490.4	422.9	504.6	372.9
490.1	423	504.5	372.6
490	423	504.4	372.3
490	423	504.6	372.2
490	423	504.8	372
490.1	423	505.1	371.8
490.3	422.9	505.4	371.7
490.4	422.8	505.6	371.7
490.4	422.6	505.6	371.6
490.3	422.4	505.6	371.9
490.3	422.1	505.7	372.1
490.5	421.7	505.8	372.3
490.7	422	506	372.3
491	422.5	506.1	372.2
491	423	506.1	372.1
491	423	505.8	372.1
490.8	423	505.4	372.1
490.4	423.1	505.3	372.1
490	422.8	505.6	372.2
489.7	422.5	505.9	372.4
489.6	422.2	506	372.4
489.5	422	506.2	372.3
489.5	421.8	506.3	372.1
489.5	421.5	506.3	372
489.5	421.6	506.2	372.1
489.5	422	506.2	372.3
489.6	422.4	506.3	372.6
489.7	422.6	506.3	372.9
489.7	422.8	506.3	372.9
489.8	423.1	506.2	372.6
489.9	423.2	506.3	372.3
490	423.1	506.4	372.4
490	423	506.5	372.5
490	423	506.5	372.7
490	423	506.4	373
490	423.1	506.3	373.2
490	423.3	506.1	373.5
490	423.6	505.9	373.6
490	423.8	505.8	373.8
490	423.8	506	374.3
490.1	423.8	506.2	374.7
490.1	423.6	506.3	375
490.1	423.3	506.2	375
490.2	422.9	506	374.6
490.3	422.7	505.8	374.1
490.3	422.7	506.1	373.5
490.4	422.7	506.4	373.4
490.3	422.6	506.7	373.4
490.5	422.6	506.7	373.7
490.6	422.5	506.8	374
490.6	422.6	506.9	374.3
490.2	422.9	507	374.3
489.9	423.1	507.4	374.5
489.7	423.2	507.7	374.7
489.3	423.6	508.3	374.8
488.8	424.1	508.8	374.7
489.1	424.8	509.3	374.6
490.1	425.2	509.3	374.2
491.1	425.4	509.2	373.5
491.3	425.6	508.8	372.9
491.2	425.7	508.6	372.6
491	425.8	508.4	372.6
[truncated: 13,718 more rows]

## Sheet: mild amb amblyopic eye
LEFT_GAZE_X	LEFT_GAZE_Y	RIGHT_GAZE_X	RIGHT_GAZE_Y
469.1	402.4	520.8	435.2
469.1	402.3	521.2	435.3
469.2	402.3	521.6	435.4
469.2	402.5	521.8	435.5
469.1	402.5	521.8	435.8
468.6	402.2	521.7	436
467.9	401.7	521.6	436.2
467.3	401.3	521.5	436.4
467.1	401.1	521.6	436.6
467.3	401.2	521.9	436.7
467.6	401.3	522.2	436.7
467.9	401.5	522.3	436.5
468	401.7	522.1	436.2
468	401.6	521.9	435.8
468	401.1	521.7	435.5
468	400.6	521.9	435.4
468.1	400.2	522.1	435.4
468.3	400.8	522.3	435.4
468.6	401.5	522.2	435.6
468.9	402.3	521.9	435.8
469.5	402.4	521.7	436
469.9	402.6	521.8	435.7
470.3	402.9	521.9	435.2
470.3	403.1	522.1	434.8
469.8	403.2	521.8	434.4
469.3	402.9	521.4	434.2
468.7	402.4	521.3	434
468.7	401.6	521.4	434
468.7	400.9	521.7	434.2
468.9	400.5	521.8	434.7
469.7	400.4	522.1	435.2
470.6	400.5	522.3	435.5
471.4	400.7	522.6	435.7
471.6	400.9	522.8	435.8
471.6	401.1	523	435.6
471.4	401.3	523.1	434.7
471.1	401.5	522.9	433.8
470.8	401.5	522.8	433.6
470.8	402.2	522.7	434.1
470.8	403.1	522.7	434.6
471.3	404.3	522.8	434.8
471.9	404.8	522.7	434.7
472.5	404.9	522.7	434.8
472.6	404.1	522.7	435.1
472.5	403.3	522.7	435.4
472.5	402.7	522.7	435.4
472.4	402.6	522.5	435.4
472.2	402.5	522.4	435.3
472.1	402.7	522.3	435.3
472	402.9	522.5	434.9
471.7	403	522.8	434.5
471.4	402.8	523.2	434.1
471.2	402.3	523.4	434
471.2	401.4	523.7	433.9
471.3	400.6	523.9	433.8
471.7	400.3	524	433.9
472.4	400.9	523.8	434.2
473	401.8	523.7	434.5
473.2	402.6	523.5	434.8
473.1	402.6	523.3	435.1
472.8	402.1	523.1	435.4
472.4	401.6	522.8	435.6
471.7	401.6	522.6	435.6
471.3	401.7	522.5	435.7
471	401.8	522.7	436.1
471.1	401.9	522.9	436.4
471.3	402	523.1	436.6
471.4	402	523.3	436.4
471.5	402	523.4	436.3
471.7	402	523.5	436.4
472	402.5	523.5	436.4
472.2	403.3	523.6	436.5
472.3	404.2	523.4	436.6
472.3	404.6	523.1	436.7
472.3	404.8	522.9	436.9
472.3	404.8	522.9	437.3
472.1	404.7	522.9	437.6
471.6	404.3	522.8	437.8
470.5	403.3	522.6	437.8
469.7	401.7	522.4	437.5
469.2	400.6	522.4	437.2
469.8	401	522.5	436.9
470.5	402.2	522.7	436.9
471.2	403.4	523.2	437.2
471.8	404	523.5	437.6
472.4	404.8	523.7	438
472.8	405.7	523.4	438
472.1	406.2	523.1	438.4
471.1	406.1	522.9	438.7
470	406	522.7	439.1
469.5	404.9	522.6	439.2
469.2	403.6	522.6	439.3
469.1	402.4	522.6	439.4
469.3	402.2	522.5	439.3
469.7	402.4	522.7	438.9
470.2	402.6	522.8	438.2
470.5	402.8	522.9	437.7
470.6	403.3	522.7	437.4
470.6	404	522.9	437.5
470.5	404.9	523.2	437.7
470.4	405.5	523.4	438
470.1	406.2	523.3	438.3
469.8	406.4	523	438.7
469.8	406.3	522.8	438.9
469.9	405.6	522.9	439
470.2	404.9	523.1	439.2
470.6	404.6	523.3	439.5
470.9	404.6	523.3	439.7
471.2	404.4	523.3	439.9
471.3	404.4	523.4	440.2
471.2	404.6	523.5	440.5
470.9	405	523.6	440.4
470.7	405.2	523.7	440.4
470.8	405.4	523.7	440.6
470.8	405	523.6	440.8
470.3	404.2	523.5	440.9
469.8	403.4	523.5	441
469.1	403.1	523.2	440.7
468.7	403.3	523	440.1
468.2	403.6	522.7	439.4
467.8	404	522.6	439.1
467.7	404.5	522.6	439
467.5	404.9	522.6	439
467.3	404.4	522.7	438.9
467.5	404	522.8	439.1
468.1	403.7	523	439.7
468.7	404.5	523.1	440.4
469.1	406.1	523.2	441
469	407.7	523.3	440.4
468.8	409.3	523.3	439.5
468.7	409.9	523.1	438.5
468.8	410.5	522.8	438.5
468.8	409.6	522.6	439.1
468.8	407.4	522.7	440.1
468.7	405.2	522.9	440.8
468.6	404	523.6	440.7
468.6	405.5	524.5	440.2
468.7	407.3	525.3	440
468.8	409	525.5	440.8
468.7	409.3	525.2	442
468.6	409.2	524.7	443
468.4	408.9	523.8	443.6
468.3	408.7	523.1	443.3
468.3	408.6	522.4	442.2
468.2	408.8	522.2	441
468.1	409	522	440.3
468	409.3	521.8	440.4
468.1	409.7	521.6	440.3
468.4	410.1	521.4	440.1
469	410.6	521.4	439.9
469.6	411	521.6	440.3
470.1	411.1	522	441.1
470.1	411	522.4	442.2
469.6	410.1	522.6	442.9
468.9	409.4	522.5	443.3
468.2	408.6	522.4	442.7
467.9	408.5	522	442.2
467.9	408.5	521.7	441.7
467.9	408.5	521.6	441.8
467.9	408.7	521.6	441.5
468.3	409.8	521.7	441.1
468.9	411.2	521.9	440.7
469.5	412.7	522.6	441.3
469.8	413.6	523.9	442.3
469.8	414.1	525.2	443.3
469.6	413.6	525.9	443.8
469.1	412.9	525.8	443.5
468.6	411.8	525.2	443.2
468.6	411.5	524.6	442.9
468.9	411.4	523.8	443
469.5	411.6	523.3	443.4
469.8	411.9	522.7	443.8
470.2	412	522.2	444.4
470.4	412.1	522	444.8
470.5	412.1	522	445
470	411.9	522.3	444.7
469.5	411.5	522.7	444.4
468.9	411.1	522.9	444.2
468.9	411	523.3	444.1
468.9	411.3	523.6	444
469	411.5	524.2	443.8
469	411.8	524.8	443.6
469.1	412	525.4	443.4
469.1	412.6	525.9	443.2
469	413.1	526.3	443.5
468.9	413.5	526.8	444
468.8	413.7	526.9	444.6
468.4	413.9	526.7	444.7
468	414	526.4	444.8
467.8	413.9	526.2	444.8
468.2	414	525.7	444.9
468.6	414.5	525.3	445.3
468.8	414.9	524.8	445.8
468.9	414.9	524.6	446.2
468.9	414.4	524.3	446.2
469	413.9	523.9	446.1
469	413.4	523.7	445.9
469	412.7	523.5	445.5
468.9	411.9	523.3	445.1
469.3	412	523.1	444.7
469.8	412.5	523	444
470.3	413	522.9	443.5
470.7	414.1	522.8	442.6
471.1	415.3	522.4	442.1
471.6	416.7	522	441.7
471.8	417	521.7	441.4
471.8	417.6	521.4	441.1
471.8	418.1	521.2	440.9
472	418.5	520.9	441
472.2	418.4	520.7	440.8
472.4	418.4	520.6	440.6
472.2	418.4	520.6	440.3
472.1	418.5	520.7	440.1
472	418.7	520.8	439.9
471.8	419	521	439.9
471.3	419.2	521.5	439.9
470.8	419.1	521.9	440
470.3	418.7	522.3	440.2
469.9	418.2	522.5	440.3
469.9	417.7	523.2	440.6
471.2	417.6	524.9	440.6
474.4	416.6	528.2	440.4
480.6	414.7	533	439.9
488.3	412.6	539	439.2
496.1	410.6	545.6	438.6
501.8	409.4	551.8	438.1
505.1	409.1	555.5	437.6
506.5	410.4	557	437.3
505.3	412.6	555.6	438.1
501.9	415.8	552.2	439.9
496.1	419.3	546.9	442.4
489.4	422.3	541.9	444
483.4	423.6	538.1	444.8
479.7	422.7	535.3	444.7
478.2	420.7	533.6	444.2
478.9	418.3	533.1	443.2
480.3	416.7	533.8	442.3
482.8	415.8	534.9	441.8
485.3	415.5	535.9	441.5
487.3	415.6	536.5	441.3
489.2	415.8	536.4	441
490.6	415.9	536.2	440.6
491.6	415.5	535.8	440.4
491.4	415.1	535.4	440.2
491.1	415	535.1	440.2
490.5	415	535	440.1
490	415.1	535	440.3
489.5	415.4	535	440.5
489.2	415.7	534.9	440.8
488.9	416	534.9	440.8
488.5	416	535.1	440.8
488.3	416.7	535.4	440.5
488.4	417.9	535.7	440.2
488.6	419	535.6	439.9
488.7	419.5	535.5	439.9
488.8	419.6	534.9	439.9
488.8	419.4	534.1	440
488.3	418.8	533.4	440.1
487.7	417.5	533.2	440.3
487.2	416.3	533.4	440.8
487.2	415.5	533.9	441.2
487.7	415.4	534.4	441.1
488.5	415.4	534.3	440.6
489.2	415.5	533.2	439.6
489.6	415.3	531.9	439
489.9	415	530.9	438.5
490.1	414.8	531.4	438.4
490.3	415.2	532.3	438.1
490.7	415.8	533.2	437.8
491	416.5	533.4	437.4
491	417.2	532.9	437.4
490.6	417.5	532	437.5
489.9	417.8	531.2	437.7
488.9	417.5	531.1	438.2
488.5	417	531.4	438.6
488.3	416.5	531.7	439.1
488.4	416.2	532.3	439.3
488.5	416.1	533.1	439.5
488.5	416	533.9	439.2
488.8	415.6	534.2	438.4
489.3	415.2	533.9	437.6
490.2	415.1	533.6	437.2
491	415.4	533.2	437.5
491.5	416.1	532.8	437.7
491.7	417.3	532.5	437.9
491.8	418.6	532.2	437.9
491.7	418.7	532.2	437.3
491.5	417.1	532	436.3
491.3	415.6	531.7	435.3
491.3	414.5	531.6	435.1
491.4	414.2	531.4	435.7
491.4	413.9	531.2	436.2
491.4	413.9	530.8	435.8
491.4	414.1	530.5	435.1
491.4	414.2	530.4	434.4
491.6	413.9	530.3	434.7
492	412.9	530.4	435.1
492.3	411.9	530.6	436
492.5	411.3	530.9	436.6
492	411.3	531.2	436.8
491.4	411.7	531.7	436.4
490.9	412.2	532	436
490.8	412.7	532.3	436.1
491.2	412.5	532.2	436.3
491.8	412.1	532.2	436.7
492.9	411.8	532	437.1
493.8	411.8	531.8	437
494.5	411.8	531.5	436.2
494.6	412.5	531.3	434.9
494.6	413.1	531.1	433.5
494.6	413.6	530.8	432.6
494.5	413	530.5	432.3
494.5	412.4	530.1	432.4
494.6	411.8	529.8	432.2
494.7	411.6	529.6	432.1
494.6	411.4	529.9	431.9
494.6	410.9	530.3	431.9
494.9	410.5	530.7	431.8
495.5	410	530.8	431.6
496.3	410	530.4	430.9
496.6	410.2	529.6	430.2
496.6	410.5	528.9	429.8
496.6	410.8	528.6	429.5
496.6	410.8	528.7	429.4
496.9	410.6	528.7	429.3
497.1	410.4	528.8	429.4
497.3	410.5	529	429.5
497.3	410.6	529.2	429.2
497.3	410.6	529.3	428.9
497.1	410.1	529.2	428.6
496.8	409.7	529.1	428.4
496.6	409.3	528.8	428.4
496.8	409.5	528.6	428.3
496.9	409.6	528.3	428.4
497	409.6	527.9	428.5
497.1	409.3	527.5	428.5
497	409.2	527.3	428.4
497.4	409	527.3	428.3
497.8	409	527.6	428.3
498.2	409.1	528	428.2
498.3	409.4	528.1	428.1
498.2	409.6	527.7	427.8
498	409.3	527.2	427.2
497.8	408.9	527.3	426.5
497.7	408.1	527.5	426.1
497.8	407.7	527.3	426.1
498	408.2	526.5	426.2
498.6	409.1	525.6	426.2
499	409.6	525.6	426.1
499.4	408.7	525.9	425.8
499.5	407.9	526.2	425.6
499.7	408.5	526.1	425.5
499.8	409.5	526	425.9
500.1	409.6	526.1	426.2
500.7	408.7	526.3	426
501.2	407.9	526.5	425.6
501.2	408	526.5	425.3
500.8	408.2	526.3	425.2
500.4	407.9	526.2	425.1
500.7	407.4	526.2	424.7
501	406.9	525.9	424.3
501.1	407	525.5	424.1
500.8	407.1	525.3	424.4
500.5	407	525.6	424.7
500.4	406.1	525.9	424.5
500.3	404.9	526	424.2
500.3	403.8	525.6	423.9
500.6	404.1	525.2	423.9
500.9	404.7	525.1	423.8
501.4	405.4	525.3	423.6
501.6	405.5	525.5	423.4
501.7	405.6	525.7	423.4
501.6	405.6	525.6	423.5
501.5	405.5	525.5	423.6
501.7	405.6	525.1	423.7
502	405.9	524.8	423.6
502.5	407	524.5	423.6
502.9	408.3	524.4	423.7
503.2	409.4	524.5	424
503.3	409.5	524.5	424.7
503.3	409.3	524.9	425.7
503.4	409.4	525.2	426.6
503.5	409.7	525.5	426.7
503.6	409.3	525.3	426.2
503.7	408.6	524.8	425.5
504.1	407.8	524.4	425.1
504.5	407.7	524.3	425
504.7	407.6	524.7	424.9
504.4	407.6	525.2	424.7
504	407.2	525.6	424.6
503.8	406.8	525.5	424.6
503.9	407.5	525.3	424.6
504.1	408.6	525.1	424.5
503.8	409	525.1	424.5
503.3	408	525.1	424.4
502.8	407.1	525.2	424.3
502.8	406.9	525.2	424.1
502.9	406.9	525.5	423.8
503.1	407	525.8	423.5
503.4	407.1	526.1	423.3
503.6	406.9	525.6	423.2
503.9	406.7	525	423.2
504.5	406.5	524.4	423.2
505	407.6	524.3	424
505.3	408.5	524.3	424.7
505.3	409	524.2	425.1
505.3	408.6	524.2	424.8
505.1	408.1	524.2	424.6
504.7	407.6	524.2	424.8
504.2	406.9	524.2	424.8
503.8	406.3	524	424.3
503.8	405.9	523.8	423.6
503.8	405.6	523.6	423
504	405.8	523.1	423.1
504.2	406.9	522.7	423.5
504.3	408	522.7	423.7
504.3	407.9	523.2	423.6
504.1	406.6	523.5	423.3
503.9	405.3	523.6	423.1
503.8	404.8	523.1	422.8
504.1	404.9	522.6	422.4
504.6	406.1	522.6	422
505.1	407.3	522.9	421.6
505	407.9	523.2	421.5
504.5	406.6	523.1	421.3
504.1	405.3	522.9	421.2
504.4	405.3	523.1	420.9
504.8	406.1	523.4	420.6
505.2	406.9	523.6	420.4
505.2	406.4	523.5	420.7
505.1	405.5	523.3	421.2
505	404.6	523.4	421.7
505.6	405.1	524	421.3
506.3	406	524.5	420.9
506.6	406.9	524.6	420.5
505.8	406.8	524.5	420.6
505.1	406	524.1	420.6
504.7	405.3	523.8	420.6
505.1	404.5	523.5	420.6
505.5	404.5	523.7	420.8
505.7	404.4	524.1	421.2
505.4	404.7	524.5	421.5
504.9	404.9	524	421.5
504.7	405.1	523.5	420.9
504.7	405.1	523	420
505.3	404.8	523.1	419.1
505.8	404.3	523.4	418.6
506.4	403.9	523.7	418.5
506.6	404.1	524	418.9
506.9	405.3	524.1	419.7
507.2	406.5	524.1	420.7
507.4	407.4	524.1	421.5
507.2	407.3	524	421.4
506.9	406.6	524.3	421
506.4	405.6	524.7	420.6
506.3	404.7	525.1	420.7
506.3	404.4	525.2	420.8
506.6	404.8	525.5	421
507.2	405.2	525.7	421.2
507.5	405.6	525.9	421
507.4	405.4	525.8	420.2
507.1	404.9	525.6	419.3
507	404.2	525.6	418.9
507.1	403.6	525.7	419
507.2	404	525.8	419.3
507.1	404.7	525.8	419.8
507.2	405.8	525.8	420.3
507.6	406.4	525.6	420.4
508.4	407.3	525.1	420.1
509	407.9	524.7	419.8
509.1	408.4	524.3	419.4
508.7	408.4	524.2	419.1
508.1	408.4	524.1	419.1
507.9	408.4	524.2	419.4
507.8	408.3	524.3	419.7
507.8	408.6	524.4	419.7
507.7	409.1	524.6	419.7
507.7	409.9	524.9	419.9
507.8	410.3	525.1	420
507.8	410.6	525.7	420.2
508	409.6	526.2	420.3
508.2	408.7	526.9	420.5
508.5	407.8	527.4	420.7
508.7	407.6	527.7	420.9
508.8	407.5	527.6	420.9
508.9	407.4	527.4	420.7
508.9	407.4	527.3	420.2
508.9	407.8	527.3	419.8
508.5	408.1	527.2	419.6
507.9	408.4	526.7	419.6
507.3	408.2	525.7	419.9
507	408.2	524.9	420.3
506.6	408.1	524.4	420.2
506.1	407.9	524.3	419.8
506.2	407.6	524.4	419.4
506.9	408	524.6	419.3
508.1	408.4	525.3	419.6
509	408.8	525.7	419.8
509.2	409.5	525.8	420
508.8	410.3	525.5	419.8
508.2	410.2	525.1	419.5
507.8	409.3	525	419.1
507.6	408.7	524.9	418.8
507.8	409	524.7	418.4
508.2	409.3	524.5	418.5
508.7	409.3	524.3	418.7
508.6	409.1	524.2	418.5
507.9	408.8	523.9	418.1
507.2	408.6	523.7	417.6
506.8	408.7	523.5	417.4
506.7	408.7	523.6	417.8
506.7	408.7	523.8	418.2
506.7	408.6	524.1	418.4
507	408.7	524.5	418.1
507.4	409.3	524.7	417.8
507.8	409.8	524.7	417.8
508	410	524.5	417.8
507.9	409.7	524.2	418.2
507.9	409.4	523.7	418.6
507.9	409	522.8	418.7
507.5	408.6	522.1	418.3
507	408.2	521.8	417.8
506.5	407.9	521.8	417.7
505.9	407.8	521.8	417.8
505.3	407.7	521.8	418
504.9	407.5	521.8	418.2
505.1	407.3	521.7	418.3
505.3	407.6	521.8	418.6
505.4	408	521.8	418.8
505.5	408.5	521.8	419
505.5	408.6	521.7	418.6
505.5	408.6	521.4	418.2
505.3	408.8	521.2	417.7
505.2	409	521.1	417.9
505.3	409.3	521.6	418.4
505.9	409.5	522.5	418.9
506.4	409.6	523.3	419.7
506.7	409.6	524	420.2
506.6	409.8	524.5	420.6
506.3	409.9	524.8	420.6
506	410.1	525	420.1
505.9	410.1	524.9	419
505.9	410.2	524.6	417.6
505.8	409.9	524.2	416.4
505.7	409.6	523.5	415.9
505.6	409.3	523.1	415.7
505.7	409.7	522.8	416.5
505.8	410.2	523.3	417.7
506	410.6	524.1	418.9
506.6	410.5	525	419.5
507.1	410.3	525.6	419.6
507	409.4	525.9	419.6
506.4	408.7	525.9	419.6
505.9	407.9	525.4	419.6
505.9	407.7	524.9	419.7
505.7	407.6	524.4	419.6
505.5	407.6	524	419.5
505.3	407.7	523.6	419.4
505.3	407.8	523.7	419.6
505.5	407.9	524.1	419.8
505.9	408	524.7	419.9
506.4	408.7	525	419.9
506.7	409.5	525	419.8
506.7	410.5	524.7	419.4
506.7	410.8	524.3	419.1
506.6	410.5	524	418.9
506.6	410.1	524.1	419.1
506.9	409.7	524.4	419.6
507.3	409.7	524.7	420.4
508.1	409.8	524.7	421.1
508.5	409.9	524.5	421.2
508.3	410	524.2	420.4
507.7	410.7	523.6	419.4
507.1	411.5	523	418.5
507.1	412.1	522.6	418
507.1	412.1	522.8	417.6
507	411.3	523.1	418
506.9	410.2	523.3	418.4
507.1	409.1	523.3	419.1
507.5	408.6	523.2	419.5
507.8	408.3	523.2	420
507.4	408	523.5	420.1
506.5	408	523.9	420.3
505.6	407.9	524.2	420.4
505.4	407.9	524.1	420.3
505.6	408.6	524	419.7
506	410.3	523.7	419.2
506.2	411.9	523.5	418.8
506	412.6	523.4	418.3
505.9	412.3	523.4	417.5
506.1	411.9	523.5	416.8
506.4	411.9	523.3	416.8
506.8	411.9	522.8	417.2
506.9	411.2	522	417.8
507.1	410.3	521.5	418.2
506.9	409.5	521.4	418.8
506.8	409	521.5	419.1
506.6	408.4	521.8	419.3
506.4	407.9	522	419.3
506.2	407.6	522.5	419.1
506.2	407.7	522.9	418.9
506.2	408.2	523	418.6
506.3	408.7	522.8	418.4
506.5	409.3	522.5	418.3
506.9	409.7	522.1	418.2
507.4	410.3	521.8	417.9
507.8	411.2	521.4	417
508.1	411.6	521.3	416.1
508.3	411.6	521.2	415.4
508.4	410.9	521.3	415.3
508.2	410.1	521.5	415.7
507.6	409.8	521.9	416.2
507	410	522.3	416.9
506.6	410.2	522.4	417.5
506.6	410.7	522.4	418.3
506.6	411.9	522.2	419.2
506.7	412.9	521.8	419.9
506.8	413.6	521.4	420.3
506.5	413.8	521.1	420.1
506.2	414	520.8	419.5
505.8	414.3	520.6	418.7
505.8	414.5	520.5	417.8
505.8	414.1	520.5	417.2
505.8	413.7	520.5	416.7
505.8	413.3	520.5	416.4
505.9	413.3	520.5	416.2
506.1	413.2	520.6	416.2
506.3	413.1	520.8	416.2
506.8	413	521	416.6
507.3	413.4	521.3	417
507.5	413.8	521.7	418
507.2	414.3	522	418.9
507.1	414.6	522	419.9
507.2	414.9	522	420.3
507.3	414.6	521.6	420.3
507.2	413.4	521.1	419.4
507	411.8	520.4	418.2
506.8	410.8	519.8	416.9
506	410	519.4	416.3
505.4	409.7	519.4	415.8
505.5	410.5	519.6	415.6
506.3	411.7	519.9	416.1
507.1	412.9	519.8	417.4
507.2	412.6	519.5	418.7
507.4	412.1	519.3	419.4
507.8	411.6	519.1	418.5
508.2	411.5	518.7	416.7
508.1	411.6	518	414.8
507.8	411.7	517.1	414
507.5	411.7	516.5	414.1
507.3	411.9	515.9	414.2
506.9	412	515.6	414.5
506.6	411.9	515.6	414.8
506.4	411.6	515.9	415.2
506.2	411.4	516.2	415.2
506.1	410.7	516.5	415
506	410.1	516.7	414.7
505.9	409.4	516.9	414.5
505.8	409.3	517	414.5
505.7	409.1	517.4	414.7
505.7	408.9	517.7	414.9
505.6	408.8	517.8	415.1
505.6	409.1	517.8	415.3
505.6	409.4	517.7	415.4
505.5	410	517.6	415.6
505.7	410.4	517.4	415.6
505.9	410.6	517	415.7
505.9	410.3	516.7	415.8
505.8	410.1	516.4	415.9
505.7	410	516.3	415.6
505.5	409.9	516.1	415.3
505.2	409.9	516.1	415.4
505.2	410.2	516.2	415.7
505.3	410.5	516.2	416.2
505.4	410.8	516.2	416.4
505.4	411	516.2	416.6
505.4	411.1	516.2	416.7
505.1	411.3	516.1	416.7
504.9	411.3	516.1	416.8
504.6	411.3	516.1	416.7
504.5	411.3	516.1	416.6
504.5	411.3	516	416.4
504.6	411.5	515.8	416.2
504.5	411.8	515.6	415.9
504.1	412	515.5	415.6
503.5	412.2	515.6	415.5
503	412.3	515.8	415.4
502.9	412.1	516	415.4
502.9	412	516	415.4
503	411.9	516.2	415
503.2	412.3	516.4	414.6
503.3	412.7	516.7	414.4
503.4	413.1	516.9	414.7
503.9	413.1	517	414.5
504.6	412.8	517.1	414.2
505.6	412.5	517	413.8
506.1	411.9	516.7	413.9
506.5	411.5	516.5	413.9
506.6	411.5	516	413.9
506.9	411.9	515.7	414
507.2	412.2	515.4	414.2
507	412.3	515.2	414.4
506.6	412.3	515.2	414.8
505.9	412.1	515.3	415.5
505.5	412	515.4	416.3
505.2	412.5	515.6	416.8
505.1	413.1	515.9	417
504.7	413.5	516.1	416.9
504.3	413.4	516.3	416.8
503.9	413.3	516.3	416.6
503.7	413.5	516.3	416.3
503.2	413	516	415.6
502.7	412.6	515.7	414.9
502.5	412.2	515.4	414.3
502.9	412.6	515.4	413.9
503.7	412.8	515	413.3
504.2	413	514.3	412.7
504.8	413.6	513.7	412.4
504.9	414.9	513.5	412.7
504.8	416.4	513.9	413.4
504.7	417.2	514.4	414.2
504.5	417.4	514.8	414.6
504.4	416.8	515	415
504.4	416.3	515	415.2
504.4	415.6	514.4	415.2
504.2	415.5	513.4	414.9
504	415.1	512.2	414.7
503.6	413.9	511.3	414.3
503.4	412.6	510.9	413.8
503.4	412.2	511.1	413.2
503.3	412.6	511.5	413.1
503	413.1	512.1	413.1
502.7	413.1	512.6	413.5
502.7	412.9	512.9	414
502.9	412.8	513	414.5
503.1	412.7	512.8	414.8
503.2	412.8	512.8	414.9
503	412.9	512.8	414.8
502.9	413.5	512.9	414.7
503.2	414.2	512.8	414.5
503.8	415.5	513.3	414.4
505.2	416.3	514.5	414.4
507.6	416.8	517.3	414.7
512.1	417.6	521.6	415.6
518.5	419	527.8	417.6
525.8	421.3	534.4	419.8
532.3	423.6	539.6	421.6
536.1	426.4	542.4	422.3
536.3	428.2	542.3	422.2
532.7	429.1	539.9	421.9
527	428.1	535.9	421.2
521.6	427.1	531.7	420.5
517.2	425.7	528.1	420.1
514.4	425.2	525.6	420
512.7	424.7	524.3	420.4
512.2	424.6	524.1	420.7
512.2	424.4	524.4	420.7
512.5	423.9	524.6	420.4
512.7	423.3	524.9	420
513.2	422.7	525.3	419.7
513.5	422.6	525.6	419.5
513.7	422.7	525.7	419.3
513.9	422.4	525.8	419.2
514.5	422	526	419.1
515.3	421.7	526.1	418.9
516	422.1	525.9	418.6
516	422.6	525.8	418.4
516	423.2	525.6	418.2
515.9	423.7	525.1	418
516	424.2	524.3	417.7
516.2	424.8	523.6	417.5
516.3	425	523.1	417.3
516.5	424.8	522.8	417.3
516.6	424.5	522.7	417.2
516.7	424.3	522.4	417.1
516.7	424.4	522.4	417.2
516.8	424.6	522.3	417.7
517	424.5	522.4	418.4
516.9	423.6	522.7	419.4
516.6	422.7	522.9	419.9
516.3	422.1	523	420.3
516.3	422.2	522.8	420.3
516.3	422.3	522.6	420.3
516.3	422.2	522.5	419.8
516.4	422.1	522.2	418.9
516.5	422	522	418
516.7	421.8	521.9	417.6
516.4	421.6	522	417.5
516.2	421.6	522	417.4
516	421.7	522	417.5
516	421.8	522	417.5
516	421.8	521.9	417.3
515.9	421.9	521.9	417.2
515.9	421.9	521.9	417.1
515.9	421.9	522	417.1
515.9	421.9	522.1	417
516.2	421.5	522.1	416.6
516.4	421.2	522	416.3
516.6	420.7	521.8	416.2
516.5	420.1	521.8	417
517.1	419.5	521.9	418.1
517.8	419.4	522.3	419.1
518.7	420.8	522.7	419.3
518.9	422.2	523.1	419
518.7	423.2	523.2	418.3
518.5	422.8	523.3	417.5
518.3	422.1	523.2	416.7
518.2	421.3	523.1	416.2
518.1	419.9	523.1	415.9
517.8	418.8	523	415.8
517.5	418.5	522.7	415.8
517	419.8	522.5	415.8
516.7	421	522.8	415.8
516.4	421.2	523.2	415.9
516.6	420.6	523.9	415.9
517.3	420	524.1	415.8
518.2	419.5	524.2	415.7
518.8	418.7	524.1	415.5
518.8	418.1	524.1	415.6
518	417.8	524.2	415.9
516.9	417.8	524.4	416.2
516.1	417.7	524.1	416.4
515.7	417.5	523.9	416.1
515.6	417.3	523.3	415.8
515.5	417.4	522.9	415.5
515.4	418	522.6	415.4
515.6	418.6	522.5	415.1
515.9	418.8	522.4	414.9
516.3	418	522.2	414.4
516.5	416.7	522	414
516.7	415.5	522	413.7
516.8	414.8	522	413.8
517	414.6	522	413.6
517.1	414.5	522	413.4
517.2	414.4	521.9	413.1
517.4	415	521.8	413.1
517.5	415.6	521.7	413.1
517.6	416.1	521.9	413.1
517.7	416.4	521.9	413.1
517.7	416.7	522.1	413.2
517.8	417.1	522.6	413.4
518	417.2	523.1	413.5
518.1	417.4	523.5	413.6
518.2	417.3	523.5	413.7
518.4	417.3	523.8	413.9
518.4	417.3	524.1	414.5
518.3	417.2	524.3	415.2
518.3	417.1	524.1	416
518.4	417.1	523.4	416.3
518.6	417.1	522.7	416.3
518.8	417.1	521.9	415.5
518.8	417.2	521.3	414.7
518.9	417.1	520.6	414.1
519	417	520	413.9
519.1	416.6	519.7	413.6
519.1	416.1	519.8	413.6
519.2	415.6	519.9	413.8
519.1	415.5	520.2	414.3
519.1	415.5	520.6	414.5
519	415.4	521.2	414.6
519	415.2	521.5	414.6
519	415.1	521.5	414.6
519.1	414.9	521.4	414.7
519.2	414.5	521.2	414.3
518.9	413.5	521.1	413.8
518.5	412.7	520.9	413.3
518.8	412.1	520.7	413.4
519.3	412.1	520.6	413.9
520	412.1	520.5	414.3
520	412.1	520.6	414.7
520	412.2	520.6	414.7
520	412.4	520.6	414.5
520.2	412.7	520.6	414.1
520.4	412.8	520.7	413.7
520.8	412.8	520.8	413.4
521.2	413.5	520.9	413.4
521.9	415	520.8	413.5
522.5	416.3	520.7	413.8
522.4	416.7	520.8	414.2
522	416	521	414.5
521.6	415.2	521.1	414.2
521.5	414.5	521.3	414
521.3	414.1	521.4	413.7
521.2	413.4	521.7	413.6
521.2	412.7	522.1	413.7
521.2	412	522.8	413.9
521.4	412	523.3	413.7
521.5	412.8	523.5	413.3
521.9	414.8	523.4	412.9
522.4	416.7	523.2	412.9
522.8	418.1	522.9	412.8
522.8	417.6	522.7	412.6
522.4	416.3	522.8	412.7
522	415.1	522.8	413.1
521.6	414.3	522.9	413.3
521.6	414	522.8	413.2
521.8	414.1	522.8	413.1
522	414.6	522.8	413.3
522.5	415.1	523.1	413.6
522.7	415.2	523.4	413.9
523.1	415.7	523.6	414.3
523.6	416.2	523.6	415.1
524.3	416.7	523.6	415.8
525	416.5	523.7	416.2
525.5	416	523.8	416
525.8	415.5	523.9	415.6
525.9	415	523.9	414.9
525.7	414.6	524	414.3
525.6	413.8	524.1	414
525.3	413.1	524	414
525	412.6	523.8	414.1
525.1	413	523.5	414.2
525.5	413.5	523.4	414.5
525.8	414	523.3	414.6
526.1	414.3	523.4	414.6
526.4	414.5	523.7	414.3
526.8	414.7	524	414.1
527.1	414.8	524.2	414
527.7	415.2	524.3	413.9
528.3	415.6	524.3	413.9
528.7	415.9	524.2	413.9
528.9	415.8	524.3	414.1
529	415.5	524.4	414.4
528.7	415	524.9	414.6
528.4	414.4	525.5	414.7
528.1	413.7	526.2	414.8
528.1	413.3	526.5	415
528.1	413	526.8	415.3
528.3	413.5	526.9	415.9
528.8	414.1	526.9	416.4
529.3	414.5	527.1	416.5
529.6	414.5	527.4	416.5
530	414.5	527.7	416.4
530.7	415.3	527.6	416.1
531.3	416	527.3	415.8
531.6	417.2	527.1	415.3
531.9	417.7	527.1	415.1
532.2	418.1	527	414.9
532.6	417.9	526.9	414.8
532.7	417.5	526.9	414.8
533.1	416.8	526.9	414.8
533.3	415.9	526.9	414.7
533.5	415	526.9	414.6
533.4	414.4	527.1	414.4
533.4	414.1	527.4	414
533.3	413.4	527.7	413.5
533.3	412.8	528	413
533.2	412.1	528.2	413.2
532.8	412	528.3	413.5
532.3	411.8	528.3	413.9
532.1	411.9	528.2	414
532.6	412.4	528.3	414
533.3	413.3	528	414.1
533.8	414.3	527.7	414.2
534.2	414.7	527.4	414.1
534.3	414.6	527.3	413.8
534.3	414.4	527	413.4
534.1	414.3	526.5	413.1
533.9	414.2	526	412.6
533.8	413.9	525.9	412.2
533.6	412.9	526.1	412.3
533.4	411.6	526.4	412.7
533	410.5	527	413.4
532.8	410.4	527.3	413.9
532.7	410.9	527.4	414.8
532.8	411.9	527	415.4
532.9	412.8	526.6	415.5
533	413.5	526.4	415.1
533	413.8	526	414.5
532.9	414	525.6	413.8
532.9	414.3	525.4	413.3
533.1	414.2	525.3	413
533.2	414.3	525.2	413.6
533.4	414.3	525.3	414.7
533.5	414.2	525.6	416.4
533.6	414	526.2	417.5
533.5	413.9	527	417.6
533.5	414.1	527.5	417.1
533.7	414.2	527.6	416.5
534	414.3	527.2	415.9
534.3	414.1	526.5	415.4
534.3	413.9	526	414.9
533.8	413.3	525.8	414.8
533.3	412.5	525.8	415
532.6	411.8	525.9	415.2
532.3	411.6	526.3	415.5
532.2	411.8	526.7	415.7
532.6	411.9	527	415.8
532.9	412.7	527.1	415.6
533	413.6	527.2	415.3
532.9	414.5	527.4	415
532.9	414.8	527.6	415.2
533.2	414.9	527.7	415.7
533.5	415	527.8	416.2
533.5	414.9	527.9	416.1
533.4	414.5	527.9	415.8
532.9	413.3	527.8	415.3
532.5	412.4	527.8	414.7
532.8	412.1	528	414.1
533.6	414	528.2	413.4
534.6	416.1	528.6	413.2
534.9	417.7	528.7	413.1
535.3	417.5	528.5	414.1
535.4	416.7	528.4	415.5
535.7	415.8	528.3	416.7
535.7	415.4	528.3	417
535.5	415.4	528.2	416.9
535.2	415.4	528.1	416.8
534.9	415.3	527.9	416.4
534.6	415.3	527.9	415.9
534.3	415.3	528.1	415.4
534.1	415.4	528.5	415.2
534.1	415.4	528.7	415.2
534.3	415.6	528.9	415.1
534.5	415.6	529	415.1
534.6	415.7	529.1	415.1
534.4	416	529	415.1
534.1	416.3	528.8	415.1
534	416.8	528.6	415.2
534	417	528.5	415.7
534.3	417.3	528.5	416.3
534.6	416.5	528.5	416.9
534.9	415.5	528.5	417.1
534.6	414.6	528.6	417.4
534.4	414.5	528.8	417.9
534.1	413.9	529	418.4
533.9	413.3	529.2	418.7
534.1	413.7	529.2	418.8
534.5	415.1	529.2	418.9
535	416.7	529.2	418.3
535.3	417.2	529.3	417.5
535.7	417.5	529.3	416.5
535.8	417.5	529.4	416.1
535.6	417.6	529.4	415.7
535.3	417.6	529.7	415.6
535.2	417.5	530	415.5
535	417.2	530.3	415.4
534.8	416.9	530.3	415.5
534.7	416.9	530.3	415.6
534.6	417.2	530.3	415.9
534.7	417.6	530.4	416.1
534.8	417.8	530.6	416.3
535.1	418.1	530.7	416.2
535.3	418.3	531.1	416
535.2	418.5	531.4	415.7
534.9	418.5	531.7	415.8
534.6	418.5	531.8	416.1
534.5	418.3	531.9	416.4
534.4	418.2	531.8	415.9
534.4	418.6	531.8	415.5
534.4	419	531.7	415.1
534.4	419.4	531.7	415.1
534.4	418.4	531.7	415.1
534.4	417.4	531.6	415
534.4	415.9	531.1	414.9
534.5	415.4	530.4	414.9
534.6	414.9	529.8	415.1
534.7	415.1	529.5	415.4
534.7	415.8	529.6	415.7
534.8	416.4	530	415.6
534.4	416.9	530.5	415.1
534.1	416.5	530.9	414.7
533.9	415.9	531.1	414.9
534	414.9	531.3	415.4
534.2	414.1	531.7	415.8
534.4	413.5	532.1	415.6
534.6	413.7	532.4	415.2
534.9	414.7	532.6	414.8
535.1	415.6	532.9	415
535.3	416	533.4	415.2
535.4	415.9	534	415.5
535.4	416	534.6	415.9
535.3	416.2	534.9	416.9
535.2	416.5	535.2	417.9
535.2	416.4	535.1	418
535.2	416.4	534.5	417.6
535.2	416.3	534.1	417.1
535.2	416	533.9	417
535.2	415.4	534.1	417.2
535.1	414.9	534.3	417.7
534.9	414.4	534.5	418.1
534.9	414.1	534.2	418.4
535	413.7	533.8	417.9
535	413.9	533.4	416.5
534.5	414.2	533.8	415
533.6	414	534.5	415
532.8	413.1	535.2	415.9
532.4	412.2	535.5	416.9
532.8	412.4	535.4	416.9
533.7	413	535.3	416.9
534.6	413.6	535.2	416.9
535.3	413.9	535.4	416.9
535.4	414.3	536	416.9
535.3	414.7	536.7	417
535.1	414.6	537.1	417.4
535.1	414.2	537.1	417.8
535.1	413.8	537.1	417.9
535.1	413.6	537.1	417.7
535.1	413.6	537.2	417.5
535.1	413.8	537.3	417.4
534.9	413.8	537.4	417.4
534.7	413.6	537.4	417.4
534.6	413.4	537.2	417.3
534.5	413.1	536.9	416.9
533.9	413	536.5	416.4
533.4	413.1	536.1	416.7
533.1	413.7	535.6	417.3
533.3	414.4	535.3	418
533.6	415	535.3	417.9
533.8	415.9	535.9	417.3
534.1	416.6	536.4	416.4
534.2	417.1	536.7	415.7
534.3	416.8	536.8	415.2
534.4	416.4	536.5	414.9
534.4	415.9	536	414.6
534.3	415.3	535.5	414.4
533.7	414.9	535.4	414.6
533.1	414.8	535.7	415.2
532.7	414.6	536.2	416.4
532.8	414.4	536.5	417.8
533	414.2	536.9	418.6
533.3	414.8	537.1	418.9
533.5	416	537.5	418.9
534	417.2	537.6	419
534.8	418	537.6	419.1
535.6	417.7	537.5	419
536	417.3	537.5	418.7
536.3	417.5	537.3	418.3
536.5	418.1	537	417.9
536.6	418.7	536.6	417.2
536.7	418.6	536.2	416.6
536.5	418.4	536.2	416
536.1	418.3	536.1	415.7
535.7	418.1	536.1	415.5
535.5	417.9	536	415.3
535.4	417.8	536	415.2
535.4	417.8	536.1	415
535.4	417.8	536.3	414.9
535.4	417.4	536.5	415
535.3	417.1	536.1	415.2
535.3	416.9	535.6	415.4
535.3	417.2	535.1	415.6
535.4	417.2	535.1	415.8
535.3	416.9	535.2	415.9
535.1	416.4	535.3	416
534.8	415.9	535.3	416
534	415	535.5	415.9
533.2	414.2	536	415.9
532.3	413.5	536.5	416.1
531.9	413	537	416.4
531.8	412.5	537.1	416.7
531.8	412.3	537.2	417.1
532.4	413.5	537.1	417.4
533.2	414.7	536.5	417.6
534.4	416	535.8	417.6
535.1	415.9	535.2	417.5
535.5	415.8	534.9	416.5
534.9	415.8	534.7	415.3
533.5	415.5	534.5	414.2
532.2	414.9	534.9	414
530.7	414.4	535.3	414.2
529.3	414.4	535.3	414.4
526.7	414.7	533.4	414.7
523.4	415.1	529.4	415
519.3	416	524.7	415.4
515.8	416.9	521.4	415.8
513.6	417.8	520.2	416
513.5	417.8	520.1	416.1
515.2	418	520.9	416.3
517.8	418.1	522.4	416.5
521	418.2	524.6	416.7
524	418.4	526.3	417.1
526.2	418.5	527.9	417.5
527.2	418.7	528.7	417.6
526	419	528.6	417.3
524.3	419.3	527.4	417
522.3	418.7	526.2	417.1
521.4	417.6	525.6	416.9
520.9	416.6	525.8	416.6
520.8	416.5	526.1	416.5
520.8	417.1	526.7	417
520.9	418.1	527.3	417.8
520.9	418.5	527.9	418.3
520.7	419	528.1	418.3
520.4	418.9	527.8	417.8
519.9	418.3	527.5	417.2
519.6	417.3	527.1	416.9
519.4	416.3	526.8	416.7
519.4	415.8	526.3	416.7
519.8	416.5	525.7	416.8
520.2	417.1	525.2	416.8
520.6	418	524.9	417
520.7	418.2	524.7	417.2
520.9	418.8	524.6	417.4
521	419.8	524.6	417.2
520.9	420.8	524.7	417
520.7	421.3	524.8	416.7
520.6	421.2	525.4	416.7
520.5	420.9	526.2	416.8
520.5	420.5	527.1	417.1
520.6	420.4	527.5	417.4
520.6	420.2	527.6	417.4
521.2	420.1	527.5	417.3
521.7	420	527.4	417.4
522.2	419.3	527.5	417.5
521.6	418.6	527.6	417.6
520.9	417.9	527.4	417.5
520.2	417.7	527.1	417.5
519.9	417.5	526.8	417.5
519.7	417.3	526.6	417.4
519.7	417.6	526.5	417.3
519.7	418.1	526.4	417
520	419.1	526.3	416.9
520.3	419.6	526.2	416.8
520.6	420	526.1	416.6
520.6	419.8	525.7	416.4
520.7	419.6	525.3	416.2
520.8	419.9	524.7	416.5
520.9	420.2	524.4	416.7
520.9	420.6	524.1	416.9
520.7	420.6	524	416.8
520.7	420.5	524	416.7
520.8	420.4	524	416.4
520.9	420.3	523.9	416.2
520.9	420.1	523.8	416.1
520.9	419.9	523.7	416.1
520.8	419.6	523.9	416.3
520.7	419.5	524	416.5
520.5	419.1	524.2	416.7
520.2	417.7	524.2	416.7
519.8	416.3	524.2	416.6
519.3	415.1	524.3	416.2
518.9	414.8	524.8	415.6
518.6	414.5	525.3	414.9
518.6	414.4	525.6	414.6
518.5	414.5	525.6	414.6
518.2	414.6	525.3	414.7
517.8	414.5	524.8	415.1
517.5	414.4	524.2	415.3
517.8	414.2	523.6	415.4
518.3	414.2	523.3	415.3
518.9	414.3	523.1	415.4
518.9	414.4	523.2	415.7
518.9	414.5	523.5	416
518.8	414.9	524	415.9
518.9	415.4	524.8	415.6
519.3	415.9	525.4	415.3
519.7	416.6	526.3	415.3
519.9	417.3	526.7	415.5
519.8	417.7	526.8	415.7
519.6	417.3	526.5	415.7
519.6	416.4	525.8	415.2
519.5	415.1	525.3	414.7
519.5	413.9	524.6	414.2
519.6	413.9	524.1	414.2
519.9	415.3	523.5	414.3
520.1	416.6	523.1	414.5
520.2	417.3	522.9	414.9
520.1	417.1	522.8	415.2
520.1	416.9	522.6	415.4
520.3	417.1	522.6	415.6
520.4	417.3	522.6	415.8
520.6	417.6	522.6	416.1
520.8	417.7	523	416.2
521	417.9	523.4	416.6
521	418.1	523.9	417
520.6	418.1	524	417.2
520.2	418.2	524.1	416.8
520	418.4	524	416.5
520	417.9	523.8	416.5
520.1	417.3	523.7	416.6
520.1	416.7	523.8	417.3
520.1	416.6	524.2	417.8
519.9	416.4	524.5	418.3
519.8	416.2	524.7	418.3
519.6	416.1	524.7	418.2
519.4	416	524.7	417.8
519	415.8	524.7	417.4
518.6	415.6	524.7	416.9
518.2	415.7	524.7	416.7
518	415.8	524.7	416.6
517.9	415.9	524.6	416.4
517.9	416.6	524.5	416.2
517.9	417.3	524.4	416
517.8	417.8	524	415.8
517.8	417.8	523.5	415.6
517.9	417.8	522.9	415.5
518	417.8	522.7	415.7
517.8	417.3	522.7	416.2
517.4	416.8	523.1	416.7
517	416.4	523.5	416.9
516.8	416.4	523.9	416.8
516.8	416.3	524.4	416.7
516.7	416.1	524.8	416.4
516.6	416	525	415.9
516.5	415.3	524.8	415.1
516.7	414.5	524.1	414.5
517.2	414.3	523.3	414.2
517.8	414.9	522.8	414.4
518.4	415.5	523	414.7
518.7	415.5	523.6	415.1
518.7	415.2	524.4	415.3
518.4	415	525	415.4
518	414.9	525.3	415.1
517.5	414.9	525.1	414.7
517.1	414.9	524.6	414.4
516.7	415	524	414.3
517	414.9	523.6	414.2
517.2	414.9	523.4	414.2
517.5	414.8	523.2	414.2
517.6	414.8	523	414
517.4	414.9	522.8	413.6
517.1	415	522.8	413.2
516.9	414.9	522.9	413.2
516.9	414.8	523.2	413.3
516.9	414.8	523.6	413.6
516.9	413.8	523.9	414.2
516.8	412.8	524.1	414.7
516.7	411.9	524	415.2
516.5	411.9	523.7	415.5
516.3	411.8	523.4	415.8
516.4	411.8	523	415.5
516.6	412.3	522.6	415.2
516.8	414	522.3	414.9
517.1	415.6	522.3	415.4
517.4	416.6	522.7	415.7
517.3	416.3	523.2	416
516.4	415.3	524	415.9
515.5	414.4	524.5	415.9
515.5	413.9	524.6	415.8
516.1	414.2	524	415.4
516.9	414.6	523.2	415
517	415.1	522.6	414.8
516.9	415.1	522.6	414.8
516.8	414.7	522.9	414.6
516.7	414.3	523.3	414.4
517	414.5	523.3	414.3
517.4	415.1	522.7	414.4
517.8	415.7	522.1	414.5
517.6	416	521.9	414.5
517.1	416	522.4	414.7
516.3	415.3	523.2	414.9
515.7	414.6	523.9	415
515.4	414	523.8	415
515.6	414	523.1	415.1
516.1	414.2	522.4	415.2
516.7	414.4	522.1	415.2
518	414.5	521.9	415.3
518.9	414.6	521.7	415.4
519.6	414.6	521.6	415.4
519.6	414.7	521.6	415.3
519.3	414.7	521.5	415.1
519	414.6	521.5	415.1
518.7	414.8	521.5	415
518.3	414.9	521.5	414.9
517.3	414.9	521.6	414.8
516.2	414.7	521.9	414.7
515.3	414.2	522.2	414.4
515.1	413.9	523	414.1
514.7	413.9	523.8	413.9
514.4	414.4	524.4	413.9
514.7	415	524.4	413.8
515.2	415.3	524.3	413.6
515.7	415.2	523.9	413.3
515.7	415	523.2	413.2
515.8	414.7	522.4	413.3
515.9	414.6	521.7	413.3
516	414.5	521.4	413.5
515.7	414.2	521.3	413.6
515.4	413.7	521.3	413.8
515.1	412.8	521.4	413.7
515.1	412.1	521.4	413.7
515.1	411.6	521.7	413.7
515.1	411.8	522	414.1
515	412.2	522.4	414.7
515	412.6	522.3	415.3
515	412.3	522.3	415.5
515.2	411.9	522.2	415.5
514.7	411.4	522.3	415.4
514	411.2	522.5	415.3
513.2	410.9	522.9	415.3
513	411.1	523.4	415.2
512.7	411.4	523.7	415.1
512.7	411.5	523.8	415.1
512.7	411.1	523.8	415.1
513.1	410.8	523.7	415.1
513.7	411.1	523.3	415.1
514.2	411.7	522.7	415.1
514.6	412.5	522.1	415.1
514.7	412.9	521.7	414.9
514.8	413.2	521.5	414.8
514.8	413.3	521.4	414.6
514.9	413.3	521.3	414.5
514.9	413.3	521.2	414.3
514.9	413.7	521.2	414.3
514.9	414	521.2	414.3
514.9	414.3	521.3	414.3
514.9	414	521.3	414.4
514.8	413.7	521.3	414.4
514.5	413.5	521.4	414.2
514.3	413.2	521.4	414
514.3	412.8	521.3	413.8
514.4	412.4	521.1	413.9
514.3	412.2	521.1	414.3
514.1	411.6	521.2	415
513.8	410.8	521.3	415.6
513.6	410.1	521.5	415.8
513.2	409.6	521.8	415.6
512.5	409.4	522	415.4
511.9	409.4	522.2	415.3
511.7	410.2	522.1	415.3
511.9	410.9	522	415
512.1	411.4	521.9	414.7
512.1	411.6	521.9	414.2
512.1	411.6	521.8	413.8
512.1	411.6	522	413.6
512.1	411.5	522.3	413.4
512.1	411.1	522.6	413.4
512.2	410.6	522.6	413.4
512.2	410.2	522.7	413.5
512.3	410.7	522.8	413.3
512.3	411.2	522.8	413
512.2	411.7	522.5	412.6
512.1	411.2	521.9	412.4
512.1	410.7	521.2	412.4
511.4	409.9	520.8	412.7
510.7	409.4	520.6	412.9
510.2	409.2	520.6	413
510.2	409.5	520.7	413.1
510.3	410.1	520.8	413.1
510.4	410.6	520.8	413.3
510.4	410.4	521	413.4
510.4	409.6	521.4	413.5
510.4	408.8	521.9	413.3
510.4	408.4	522.3	413.1
510.5	408.3	522.5	412.9
510.5	408.3	522.7	412.9
510.6	408.4	522.7	412.9
511.1	408.5	522.6	412.9
511.6	408.8	522.6	413
512.1	408.9	522.8	413.1
512.2	409	523.1	413.1
512.1	409.1	523.5	413.2
512.1	408.7	523.7	413.4
512.5	408.3	523.8	414
512.8	408	523.8	414.6
513.2	408.1	523.8	415.3
513.2	408.1	524.1	415.5
513.1	408.4	524.3	415.7
512.6	408.6	524.5	415.9
512.2	408.8	524.2	415.9
511.8	408.8	523.8	415.8
511.8	408.8	523.5	415.8
511.8	408.9	523	415.8
511.9	409.6	522.8	415.8
511.9	410.2	522.3	415.7
511.5	410.8	522.1	415.6
511.1	410.7	521.6	415.4
510.8	410.8	521	415.3
510.7	410.4	520.3	415.1
510.6	410	519.8	414.4
510.6	409.5	519.8	413.9
510.7	409.6	520	413.4
510.8	409.6	520.5	413.4
510.8	409.6	520.8	412.9
510.8	409.5	521	412.3
510.8	409.3	520.7	411.7
510.8	409.2	520.3	411.4
510.8	409.4	519.9	411.3
510.8	409.5	519.8	411.3
510.9	410	520.1	411.2
511	410.4	520.4	411.2
511.1	410.7	520.7	411.4
511.1	410.7	520.8	411.8
511.2	410.3	520.8	412.2
511.1	409.9	520.7	412.5
511	408.8	520.2	412.4
510.8	408	519.8	412.3
510.5	407.2	519.5	412
510.3	407.3	519.3	411.7
510.6	407.5	519.1	411.2
511	407.8	518.9	410.7
511.4	408.1	518.9	410.2
511.4	408.2	518.9	410
511.3	408.3	519	410.3
511.4	408.3	519.1	410.8
511.4	408.2	519.4	411.3
511.6	407.8	519.8	411.5
511.8	407.3	520.2	411.5
511.8	406.5	520.5	411.5
511.5	406	520.6	411.4
511.2	405.7	520.5	411.5
510.8	405.7	520.5	411.7
510.6	405.7	520.5	411.9
510.4	405.7	520.3	412
510.5	405.8	520.2	412
510.6	406.1	520.1	412
510.8	406.7	520.1	412
511.2	407.3	520	412.1
511.5	407.7	520	412.1
511.8	407.8	519.9	412.2
511.8	407.9	519.7	412.4
511.9	408	519.6	412.7
512.3	408.1	519.6	412.9
512.6	408	519.6	413.1
512.8	407.9	519.6	413
512.8	407.8	519.7	412.6
512.7	407.8	519.8	411.9
512.5	407.8	519.7	411.3
512	407.6	519.5	411
511.3	407.4	519.3	411
510.8	407.4	519.1	410.9
510.6	408.2	519.1	411
510.7	409	519.1	411.2
510.9	409.6	519	411.7
510.8	408.7	519	412.2
510.7	407.4	519	412.5
510.6	405.8	519.1	412.7
510.6	405.1	519.4	412.6
510.7	404.8	519.7	412.4
510.7	404.6	520	412.2
510.7	404.4	520.2	411.8
510.5	404.9	520.3	411.4
510.1	405.6	520.3	411
509.7	406.3	520.2	411
509.3	406.3	520	411
508.9	406.3	519.6	411.1
508.6	406.3	519.4	411.3
508.5	406.5	519.3	411.5
508.4	406.6	519.4	411.8
508.2	406.8	519.6	412
508	406.7	519.9	412.1
508.2	406.3	520.1	412
508.6	405.9	520.2	411.5
508.9	405.7	520.2	411
508.9	406	520.3	410.6
508.8	406.6	520.3	410.2
508.7	407	520.1	409.8
508.8	407.3	520	409.7
508.9	407.6	519.6	409.8
508.9	407.7	519.3	409.9
508.8	407.9	519	410.1
508.7	407.8	518.9	410.3
508.4	407.9	518.8	410.5
508.2	408.1	518.6	410.5
508.4	408.8	518.4	410.4
508.7	409.8	518.3	410.4
509	410.6	518.2	410.3
509	410.8	518	410.3
508.9	410.4	517.8	410.3
508.4	409.2	517.7	410.2
507.9	408.1	517.7	410.5
507.7	407.2	518.1	410.9
507.9	407.1	518.7	411.6
508.4	407	519.3	411.9
508.9	406.9	519.6	412
509.4	406.8	519.9	411.9
509.4	406.7	520.2	411.7
509.1	406.5	520.5	411.6
508.7	406.2	520.7	411.5
508.5	406	520.5	411.8
507.9	406	520.1	412.2
507.5	406.1	519.6	412.6
507.2	406.2	519.5	413.1
507.2	406.8	519.7	413.5
507.2	407.5	520.1	414
507.2	408.2	520.5	414.1
507	408.9	521	414.2
506.8	409.1	521.5	413.9
506.9	409.4	522	413.5
507.2	409.4	522.3	413.2
507.5	409	522.4	413.1
507.5	408.6	522.2	413
507.4	408.5	522	412.9
507.4	408.7	521.9	412.9
507.4	409	521.8	412.9
507.4	408.9	521.7	413.1
507.3	408.3	521.9	413.3
507.1	407.8	522.1	413.6
506.9	406.6	522.2	413.8
506.9	405.9	522	414
506.8	405.1	521.7	414.1
506.8	405.1	521.5	414.3
506.6	405.6	521.1	414.6
506.4	405.9	520.7	414.5
506.3	406.3	520.4	414.2
506.4	406.1	520.4	413.5
506.6	406.1	520.9	412.8
506.9	406.8	521.4	412.1
506.9	407.5	521.8	411.7
506.9	408.1	521.8	411.5
506.9	408.2	521.9	411.6
506.9	408.3	522	411.8
506.8	408.3	521.8	412.1
506.8	408	521.4	412.3
506.7	407.2	520.9	412.5
506.7	406.6	520.5	412.5
506.7	406.1	520.2	412.5
506.7	406.4	520	412.5
506.7	406.7	520.1	412.5
506.7	406.6	520.3	412.3
507.2	406.8	520.6	412.1
507.6	407.1	521.1	412
508	407.3	521.7	412
508	407.3	522.1	411.4
508.1	407.3	522.2	410.8
508.1	407.2	522.2	410.5
508.4	407	522.1	410.6
508.5	406.8	521.9	410.7
508.9	407.4	521.8	410.8
509.1	408	521.7	411
509.2	408.2	521.7	411.2
509.1	407.8	521.8	411.6
509.1	407.4	521.9	411.8
509.2	407.9	521.8	411.9
509.3	408.5	521.5	411.9
509.3	408.8	521.1	411.8
509	408.2	520.8	411.9
508.4	407.6	520.6	411.4
507.9	408	520.6	410.6
508	408.7	520.8	409.8
508.3	409.4	521	409.4
508.5	409.3	521.4	409.4
508.9	408.9	521.7	409.7
509.3	408.6	521.9	410.1
509.7	408.4	521.8	411
509.1	408.2	521.7	412
508.4	408.1	521.5	413
507.7	408	521.8	413.4
507.5	408	522.4	413.3
507.5	408	523.6	412.9
507.7	407.7	524.5	412.4
508.1	407.2	525.5	412.1
508.4	406.6	525.7	411.9
508.7	406.4	525.7	411.8
508.6	406.3	525.2	411.9
508.5	406.1	524.7	411.9
508.4	406	524.6	412
508.3	406.4	524.4	412
508.4	406.9	524.3	412
509	408.2	524.1	411.7
509.6	409	523.8	411.3
510	409.8	523.6	410.9
510	409.7	523.4	410.7
510	409.6	522.9	410.7
509.9	409.4	522.4	410.8
509.8	409.3	521.9	410.9
509.9	410.2	521.9	411.3
510	411.1	522	411.8
509.9	411.4	522.1	412.3
509.6	410.6	522.4	412.4
508.9	409.8	522.8	412.4
508.4	409.6	523.1	412.1
507.9	409.3	523.2	411.8
507.7	408.6	523.2	411.5
507.7	407.6	523.3	411.5
507.7	406.9	523.3	411.6
508	406.5	523.2	411.7
508.4	406.5	523	411.6
508.8	406.5	522.3	411.4
509.1	406.5	521.7	411.3
509.1	406.7	521.7	410.9
509.3	407.1	522	410.6
509.6	407.6	522.4	410.3
509.8	407.8	522.7	410.7
509.8	408.2	523	411.3
509.8	408.4	523.1	411.8
509.8	409.3	523.1	411.9
509.8	409.8	523.2	411.8
510	410.2	523.3	411.7
510	410	523.4	411.5
510.1	410	523.8	411.1
510	409.3	524	410.9
510	408.6	524.1	410.8
510	408.6	524.2	410.9
510	409.3	524.4	410.7
510.1	410.1	524.5	410.6
510	410.1	524.7	410.5
509.8	409.9	524.8	410.5
509.7	409.7	524.9	410.5
509.6	409	525	410.6
509.6	408.4	525.1	410.6
509.8	408.5	525	410.6
509.7	409.1	524.9	410.6
509.5	409.8	524.6	411
509.5	409.6	524.3	411.3
509.9	409.3	524	411.4
510.3	409.5	523.7	411.3
510.5	410	523.1	411.3
510.5	409.7	522.6	411.6
510.4	408.8	522.2	412
510.3	408.4	522	412.3
510.3	409	522.1	412.5
510.4	409.8	522.7	412.6
510.8	410	523.3	412.7
511.2	410.4	523.7	412.5
511.7	410.5	523.7	412.4
512	411	523.7	412.3
512.1	411.3	523.3	412.4
512.1	411.3	522.7	412.3
511.9	410.7	521.9	412.1
511.7	409.9	521.5	411.8
511.6	409.5	521.6	411.6
511.5	409	522	411.5
511.4	408.7	522.4	411.5
511.3	408.5	522.9	411.4
511.3	408.6	523.3	411.4
511.3	409.2	523.9	411.9
511.4	409.9	524.3	412.5
511.6	410.6	524.6	413
511.8	410.8	524.7	413.1
511.9	411.5	524.7	413.1
512	411.9	524.6	413.2
512.1	412	524.7	413.4
512.1	411.7	524.7	413.7
512.1	411.4	524.9	413.9
512.3	411.4	524.7	413.9
512.4	411.3	524.6	413.9
512.5	411.2	524.5	414
512.5	410.6	524.2	413.9
512.4	409.4	524	413.8
512.2	408.2	523.6	413.7
512.5	408.2	523.5	413.6
513	409	523.6	413.5
513.4	410	524.2	413.4
513.5	410.5	524.7	413.2
513.5	411.4	525	413
513.5	412.3	524.9	412.8
513.5	413.1	524.9	412.7
513.6	413.4	524.8	413.1
513.5	412.5	524.8	413.7
513.5	411.2	524.8	414.4
513.5	409.8	524.8	414.7
513.9	409.3	524.4	414.4
514.6	410.2	524.1	413.9
515.2	412	523.9	413.2
515	413.9	523.8	412.7
514.5	414.5	523.5	412.1
514.2	414.1	523.4	411.3
514.5	413.7	523.2	410.7
514.8	413.3	523.1	410.8
515.2	412.8	523	411.4
515.7	412	522.7	412
516.3	411.6	522.6	412.2
516.5	411.3	522.4	412.3
516.6	411.2	522.6	412.2
516.5	411	523.2	412.1
516.3	410.8	523.7	411.9
516	410.6	524.3	411.9
515.6	410.6	524.6	411.9
515.1	410.7	525	411.8
514.5	410.8	525.1	411.5
514.3	410.8	525.1	411.1
514.2	410.7	525.2	410.9
514.4	410.9	525.3	411.1
514.8	411.1	525.5	411.2
515.1	411.3	525.6	411.3
515.2	410.9	525.7	411.5
515.6	410.4	525.7	411.7
516.1	410	525.6	411.9
516.4	410.3	525.6	412
516.4	410.6	525.4	412.5
516.6	411.3	525.2	412.8
517.2	411.9	524.8	413
517.7	412.7	524.6	412.9
517.9	413.3	524.5	412.9
517.8	414.2	524.4	413.2
517.8	414.9	524.2	413.5
518	415.2	523.8	413.5
518.2	415.1	523.5	413.1
518.2	415	523.2	412.6
518.1	414.4	523	412.1
518	413.6	523.1	412.1
517.6	412.8	523.1	412
517.2	412.6	523.5	412.1
516.9	412.6	523.8	412.6
516.9	412.9	524.2	413.5
516.9	413.1	524.3	414.6
516.9	412.9	524.4	415.2
516.8	412.5	524.4	415.1
516.8	412.1	524.5	414.5
517	412.5	524.5	413.7
517.3	412.9	524.6	413.2
517.5	413.2	524.7	413.1
517.6	413.1	524.7	413.1
517.7	413	524.6	413.1
517.7	412.9	524.5	413.2
517.7	413.3	524.5	413.5
517.8	413.7	524.5	413.8
518	414.2	524.6	414
518.2	414.6	524.8	413.9
519	415.1	525.1	413.8
519.8	416.2	525.7	413.7
520.6	416.9	526.2	413.5
520.6	417.6	526.4	413.4
520.6	417.7	526.4	413.3
520.6	417.6	526.3	413.2
520.8	417.6	526.2	413.2
521.1	417.5	526	413.3
521.3	417.2	525.9	413.2
521.4	417	525.8	412.9
521.3	416.7	525.8	412.6
521.2	416.1	525.7	412.4
520.8	415.2	525.7	412.4
520.5	414.2	525.8	412.4
520.2	413.9	526	412.9
520.2	413.9	526.2	413.6
520.2	414.1	526.5	414.3
520.1	414.5	526.8	414.1
520.1	415	527	413.7
520.1	415.9	527.2	413.2
520.2	416.5	527.1	413
520.4	416.7	526.9	412.7
520.6	416.7	526.6	412.2
520.6	416.6	526.2	411.6
520.7	416.6	525.8	411.2
520.6	416.5	525.6	411
520.6	416.4	525.6	411.2
521	416.5	525.6	411.4
521.4	416.5	525.6	411.6
521.8	416.5	525.6	411.5
522	416.5	526	411.2
522.1	416.6	526.3	410.8
522.2	416.7	526.8	410.6
522.3	416.8	526.8	410.8
522.5	416.8	527.2	411.5
522.6	416.8	527.6	411.9
522.6	416.8	528.1	412.6
522.4	416.3	528.3	412.9
522.2	415.8	528.4	413.1
522	415	528.5	413
522.1	414.6	528.6	412.8
522.1	414.2	528.8	412.6
522.8	414.2	528.9	412.4
523.5	414.2	529	412.4
524.2	414.2	529	412.4
523.9	414.3	528.9	412.3
523.7	414.6	528.7	412.3
523.5	414.8	528.5	412.4
523.6	414.9	528.4	412.6
523.6	415.2	528.3	412.9
523.6	415.5	528.2	413
523.7	415.7	528.3	413.1
523.8	415.7	528.5	413.1
524	415.8	528.8	413
524.3	416.2	529.1	413
524.4	416.5	529.2	412.9
524.3	416.8	529.3	413.2
524.1	417.1	529.4	413.7
524.1	417.7	529.5	414.2
524.1	418.2	529.5	414.3
524	417.9	529.5	414.3
523.9	417.6	529.5	414.2
523.9	417.2	529.5	414
523.9	417.1	529.4	414
523.9	417	529.3	413.8
523.9	417.2	529.2	413.6
524	417.4	529.2	413.2
524.1	417.5	529.2	412.4
524.1	417.3	529.1	411.6
524.2	417.2	529	411.1
524.2	417.2	528.8	411.1
524	417.2	528.6	411.1
523.9	417.4	528.9	411.1
523.7	417.6	529.3	411.1
523.8	418.3	529.7	411.5
523.8	418.8	529.8	411.8
524.2	419.3	530.1	412.1
524.6	419.2	530.4	412.5
525.3	419.2	530.8	413
525.7	419.1	531	413.6
526	419.1	531.3	414.1
526.1	419.1	531.5	414.4
526.3	419	531.6	414.6
526.5	418.9	531.5	414.4
526.6	419.3	531.4	414.1
526.6	419.8	531.4	413.7
526	419.5	531.4	413.1
525.4	418.5	531.3	412.4
524.9	417.5	531.1	411.5
525.1	418	530.8	411.1
525.6	418.8	530.7	411.1
526.1	419.6	530.6	411.4
526.5	420	530.5	411.9
526.5	420.9	530.4	412.2
526.6	421.7	530.4	412.4
526.6	422.4	530.3	412.8
526.9	422	530.1	413.1
527.1	421.7	530	413.4
527.1	420.8	530	413.3
526.7	419.9	530	413.3
526.3	419.1	530	413.7
526.1	418.9	530.1	414.2
525.9	419	530.2	414.8
525.8	419.1	530.3	415.1
525.8	419.2	530.4	415.2
525.7	419	530.4	414.9
525.5	418.4	530.4	414.2
525	417.7	530.5	413.1
524.6	417.2	530.8	412.4
524.5	417.6	530.8	412
524.8	418.2	530.6	412.1
525	418.9	530.2	412.1
524.9	419.4	529.9	412
525.1	419.8	529.7	412
525.3	420	529.7	411.9
525.6	420.1	529.7	412.1
525.6	420.1	529.8	412.1
525.4	420.2	530.2	412.1
525.2	420.5	530.6	412.2
525.1	420.7	531	412.3
525.1	420.3	531.1	412.3
525.2	419.7	531.1	412.2
525.2	419.1	531.1	412.1
525.4	419.1	531.1	412.2
525.7	418.5	531.1	412.2
525.9	418	531	412
525.9	417.5	530.7	412.1
526	417.6	530.4	412.5
526.1	417.7	530.2	413
526.1	418.1	530.5	413.3
526.1	418.6	530.8	413.6
525.9	418.9	531.1	413.6
525.4	418.9	531.2	413.4
524.9	418.8	531.3	413
524.6	418.8	531.4	412.4
524.8	419.7	531.6	412.2
525.2	420.5	531.7	412
525.9	421.3	531.7	412
526.3	421.3	531.4	411.9
526.3	421.5	531.2	412.3
526.1	421.7	531.1	412.7
525.5	421.6	531.1	413.2
525.2	421.1	531.1	413.4
525.3	420.4	531.1	413.6
525.6	419.6	531.1	413.8
525.9	419.1	531.1	414
525.8	418.8	531.1	414.1
525.6	419	531.1	413.9
525.5	419.3	531	413.3
525.6	420.1	530.9	412.7
525.8	420.7	530.7	412.1
526	421.2	530.1	411.9
526.4	421.2	529.6	411.8
526.6	421.1	529.2	411.8
526.9	421	529.2	411.9
526.7	421	529.3	412.1
526.6	421	529.3	413
526.8	421	529.3	414
527	420.9	529.3	415.1
527.3	420.5	529.2	416
527.2	420	529.2	416.6
527.3	419.5	529.1	417.2
527.4	419.2	529	417.2
527.6	419.4	528.8	416.7
527.6	419.6	528.8	416.2
527.7	420	528.6	415.2
527.8	420.2	528.6	414.3
527.6	420.2	528.6	413.4
527.2	420	528.7	412.9
526.6	419.7	528.6	412.8
526.3	419.7	528.5	412.7
526.2	419.2	528.4	412.8
526.1	418.6	528.2	412.8
526.2	419	527.9	412.8
526.3	420.4	527.6	412.8
526.7	421.9	527.4	412.7
527	422.4	527.4	412.6
527.2	422.4	527.4	412.5
527.2	422.3	527.4	412.6
527.2	422.2	527.5	412.9
527.3	421.6	527.6	413.4
527.4	421.2	527.8	413.9
527.5	420.1	527.9	414.1
527.4	419.1	527.9	414
527.3	417.9	527.7	413.8
527.2	417.1	527.5	413.6
527.1	416.6	527.3	413.7
526.7	416.3	527.1	413.9
526.4	416.4	526.8	414
526.2	416.5	526.3	414
526.5	416.6	525.7	413.9
526.8	416.7	525.1	413.7
527.1	416.3	524.9	413.7
527	415.9	524.9	413.7
526.9	415.8	524.7	413.8
526.9	416.2	524.4	414.2
527	416.6	523.9	414.7
527.2	416.7	523.7	415.1
527.5	417.4	523.6	415.2
527.8	418	523.5	415.4
528.1	419.1	523.4	415.5
528.4	419.8	523.3	415.6
528.6	420.4	523.2	415.4
528.8	420.4	523	415.1
529	420.3	522.7	414.5
529.2	420.1	522.4	414
529.3	420.3	522.3	413.1
529.5	420.6	522.2	412.2
[truncated: 15,309 more rows]

## Sheet: mod amb fellow eye
LEFT_GAZE_X	LEFT_GAZE_Y	RIGHT_GAZE_X	RIGHT_GAZE_Y
461.1	399.5	497.9	398.5
461.2	399.7	497.5	398.2
461.3	399.5	497.2	398.1
461.3	399	496.9	398
461.2	398.7	496.9	397.9
461.2	399.1	496.8	397.7
461.3	399.6	496.7	398
461.4	400	496.6	398.3
461.3	400.2	496.9	398.6
461.2	400.4	497.3	398.7
461.1	400.5	497.5	398.7
461	400.5	497.4	398.7
461	400.6	497.3	398.7
461	400.7	497.4	398.8
461	400.8	497.4	398.9
461	401	497.4	398.6
460.9	401.2	497.2	398.1
460.8	401.3	497.1	397.6
460.7	401.2	496.9	397.3
460.9	401	496.7	397.3
461.1	400.9	496.5	397.3
461.1	400.8	496.6	397.5
460.9	400.7	496.6	397.8
460.6	400.6	496.6	398.4
460.6	400.6	496.5	398.9
460.7	400.6	496.9	399.3
460.9	400.8	497.2	399.7
461.2	401.2	497.8	400.2
461.5	401.6	498.1	400.5
461.7	402	498.5	400.4
461.9	402.2	498.8	400.1
462.1	402.3	499	399.9
462.4	402.3	499.1	400
462.7	402.2	499.2	400.5
462.8	402	498.9	400.9
462.8	402	498.4	400.5
462.4	402	497.8	399.7
461.8	402	497.5	398.9
461.4	402	497.2	398.4
461.3	401.9	497.1	398.2
461.3	401.5	497.2	397.9
461.4	401.1	497	397.9
461.3	400.4	496.9	398
461.2	400	496.8	398.1
461.1	399.9	497	398.5
461	400.2	497.1	398.9
460.9	400.4	496.9	399.3
460.7	401.2	496.7	399.8
460.8	401.9	496.5	400.1
460.9	402.6	496.9	400.4
461	402.7	497.2	400.7
461	402.6	497.3	401.2
461	402.4	497.2	401.6
461.1	402.4	497.1	401.8
461.1	402.5	497	402
461.2	402.4	497	402.1
461.2	402.1	496.9	402.2
461.3	401.8	496.9	402.2
461.3	401.8	496.9	402.2
461.5	401.9	496.8	402.2
461.6	402	496.8	401.8
461.7	401.8	496.9	401.4
461.8	401.5	497.3	400.9
461.9	401.3	497.8	400.6
461.9	401.3	498	400.3
461.9	401.3	497.9	400.2
461.9	401.9	497.8	400.4
461.7	402.4	497.6	400.6
461.6	402.6	497.2	400.3
461.6	402.2	496.9	399.9
461.7	401.8	496.8	399.5
461.9	402	497	399.5
461.8	402.3	497.1	399.5
461.8	402.6	497.1	399.5
462	402.6	497	399.9
462.2	402.6	496.8	400.3
462.4	402.7	496.7	401
462.4	402.9	496.7	401.4
462.3	402.6	496.8	401.3
461.9	402.3	496.8	400.9
461.5	402	496.8	400.4
461.3	402.1	496.6	400.4
461.4	402.3	496.4	400.4
461.5	402.6	496.1	400.2
461.4	402.8	496	400
461.3	403.2	496.3	400.2
461.3	403.7	496.7	401.1
461.3	404.2	497.2	401.9
461.3	404.5	497.5	402.4
461.3	404.7	497.8	402
461.4	405	498	401.4
461.5	405.1	497.8	400.8
461.5	404.9	497.5	400.7
461.7	404.8	497.2	401.1
461.8	404.6	496.9	401.5
461.9	404.2	496.5	401.8
461.9	403.8	496.1	402
461.9	403.5	495.8	402.1
461.9	403.5	495.8	402
461.9	403.4	495.4	401.8
461.5	402.9	495	401.4
461.2	402.5	494.9	401.1
460.8	402.4	495.4	400.8
460.7	402.6	496	400.8
460.6	402.8	496.3	400.8
460.7	402.8	496.2	401.2
461	403.2	495.8	401.8
461.2	403.5	495.4	402.4
461.7	403.6	495.2	402.4
461.9	403.4	495.2	402.1
461.9	403.2	494.9	401.7
461.8	403.6	494.7	401.6
461.5	404.2	494.6	401.4
461.2	404.8	494.8	401.5
460.7	404.6	495.2	401.9
460.4	404.3	495.4	402.3
459.9	404.1	495.5	402.6
459.7	404.4	495.5	402.6
459.5	404.7	495.7	402.6
459.6	404.8	495.8	402.6
459.7	404.4	495.8	402.5
460	404.1	495.9	402.5
460.3	404	496	402.8
460.5	404.1	496.1	403.2
460.4	404.3	496.3	403.8
460.3	404.8	496.5	404
460.3	405.3	496.5	404.1
460.2	405.6	496.4	404
460.2	405.5	496.2	404
460	405.2	496.2	403.7
459.7	404.9	496.2	403.4
459.5	404.8	495.8	403
459.7	404.6	495.5	402.9
459.9	404.3	495.1	402.9
460	404.1	495.1	403
459.8	403.8	495.1	402.7
459.7	403.6	495.1	402.4
459.6	403.4	495	402.2
459.6	403.3	494.8	402.5
459.7	403.3	494.6	402.7
459.7	403.4	494.6	402.7
459.6	403.5	494.5	402.5
459.4	403.7	494.5	402.3
459.3	403.9	494.6	402.3
459.3	404	494.9	402.5
459.4	404	495.3	402.8
459.4	404	495.4	403.2
459.5	404	495.3	403.4
459.6	404	495.2	403.4
459.7	404.1	495.1	403.2
459.7	404	495	402.8
459.7	403.9	495	402.4
459.5	403.7	495	402.2
459.2	403.8	494.9	402.2
458.9	404	494.8	402
458.7	404.1	494.7	401.7
458.7	403.9	494.6	401.5
458.7	403.9	494.5	401.5
458.8	404	494.4	401.7
458.9	403.9	494.5	401.9
459.2	403.7	494.6	402.1
459.3	403.5	494.6	402
459.3	403.5	494.8	401.8
459.3	403.6	494.9	401.7
459.3	403.9	494.9	402
459.1	404.2	494.9	402.5
458.9	404.3	494.9	403
458.7	404.2	494.9	403.3
458.7	404.3	494.8	403.3
458.8	404.7	494.9	403.2
458.9	405	495	402.8
458.9	404.9	495.2	402.2
458.9	405	495.5	401.5
458.9	405.1	495.6	401.2
458.8	404.9	495.6	401
458.8	404.5	495.4	400.8
458.7	403.8	495.3	400.4
458.7	403.5	495.3	400
458.7	403.1	495.3	399.7
458.7	403.1	495.3	400
458.5	403.1	495.2	400.2
458.4	403.5	494.8	400.4
458.2	403.8	494.5	400.5
458.3	404	494.2	400.8
458	403.8	494.2	401.1
457.6	403.7	494.3	401.4
457.3	403.8	494.3	401.8
457.4	403.9	494.5	402
457.5	404	494.6	402.1
457.4	403.9	494.7	401.7
457.6	403.7	494.8	400.9
457.9	403.6	494.9	400.3
458.3	403.6	495.2	399.9
458.5	403.6	495.7	400.2
458.6	403.6	496.2	400.8
458.6	403.6	496.5	401.4
458.8	403.8	496.6	401.6
459	403.9	496.6	401.1
459.1	403.8	496.7	400.4
458.9	403.3	496.8	399.8
458.8	402.8	497	399.5
459.2	402.3	498	399.4
460.6	401.6	500.3	398.8
462.8	400	503.9	397.6
465.3	398.5	507.7	395.8
467	397.4	510.9	394.3
468	397.5	512.6	393.6
467.9	397.7	513	393.9
467.2	397.9	512.2	394.5
466.1	398.2	510.5	395.3
464.7	398.3	508.7	395.8
463.6	398.5	507.3	396.3
462.8	398.7	506.6	396.8
462.4	398.8	506.2	397.2
462.4	398.8	506.1	397.4
462.4	398.7	506.1	397.6
462.6	398.6	506.4	397.6
462.8	398.2	506.6	397.6
463	398	506.8	397.6
463.1	397.7	506.7	397.6
463.1	397.7	506.7	397.6
463.1	397.8	506.5	397.7
462.9	397.9	506.4	397.9
462.8	398.3	506.2	397.8
462.7	398.7	506.3	397.4
462.7	399.1	506.4	397.1
462.7	399.2	506.4	396.9
462.8	399.3	506.3	396.7
463	399.4	506.1	396.5
463.1	399.3	506.2	396.5
463.1	399	506.3	396.5
463.1	398.6	506.4	396.3
463.3	398.4	506.5	396
463.4	398.9	506.3	395.5
463.5	399.4	506	395.3
463.1	399.9	505.7	395.3
462.8	400	505.7	395.7
462.5	400.1	505.6	396.1
462.5	400.1	505.5	397
462.5	400	505.5	397.6
462.5	399.8	505.5	398
462.5	399.6	505.5	397.6
462.6	399.5	505.5	397.1
462.6	399.5	505.6	396.6
462.7	399.7	505.6	396.3
462.6	399.9	505.6	396.5
462.6	400.1	505.6	397.2
462.6	399.9	505.7	398
462.5	399.7	505.9	398.6
462.1	399.4	506.2	398.7
461.8	399.6	506.4	398.7
461.8	399.8	506.4	398.4
462.1	400.1	506.4	398
462.4	400.3	506.4	397.7
462.4	400.3	506.4	397.6
462.3	400.2	506.1	397.6
462.1	400.2	505.9	397.7
461.9	400.2	505.8	397.8
461.7	400.2	505.8	398.1
461.6	400.2	505.8	398.5
461.6	400.2	505.8	398.9
461.6	400	505.8	399.4
461.7	399.8	505.4	399.7
461.8	399.6	504.9	399.7
461.8	399.6	504.5	399.5
461.9	399.6	504.4	399
462	399.5	504.3	398.6
462.1	399.7	504.2	398.3
462.1	400	504	398.2
461.9	400.2	504	398.2
461.8	400.2	504.1	398.2
462	400.7	504.1	397.9
462.3	401.2	504.2	397.5
462.5	401.4	504.4	397.3
462.4	401.1	504.6	397.6
462.4	400.8	504.9	397.8
462.4	400.7	505	398.1
462.3	400.9	505	398.5
462.2	401	504.8	398.9
462.1	401.2	504.5	399
462.1	401.3	504.3	398.7
461.8	401.5	504.3	398.2
461.6	401.5	504.4	397.7
461.2	401.5	504.2	397.5
461.1	401.6	503.9	397.6
461.3	401.5	503.6	397.6
461.5	401.3	503.4	397.6
461.7	401.2	503.5	397.7
461.7	401.2	503.5	398
461.8	401.2	503.7	398.2
462.1	401.1	503.8	398.2
462.3	401.1	504	398.4
462.4	401.1	504	398.6
462.5	401.1	504	399
462.5	401.1	503.9	399.4
462.5	401.1	503.8	400.4
462.5	401	503.8	401.2
462.4	400.9	503.7	401.9
462.2	400.7	503.3	401.6
462.1	400.6	502.9	401.3
462.1	400.3	502.6	401
462.2	400.1	502.3	401.5
462.3	400	502.1	402.1
462.4	400.4	501.9	402.7
462.5	400.8	501.9	402.5
462.6	401.1	502	401.9
462.6	401.1	502.1	401.2
462.3	401.2	501.9	400.9
461.9	401.1	501.6	400.8
461.9	400.9	501.2	400.9
462.2	400.8	500.9	401.3
462.4	401.1	500.7	401.8
462.3	401.4	500.5	402.5
462.1	401.9	500.3	402.9
462.3	402.2	500.1	403.1
462.6	402.4	499.9	403.4
462.9	402.3	499.8	404.1
462.9	402.5	499.8	404.6
462.9	402.6	499.8	405
462.8	402.6	499.8	404.9
462.6	402.3	499.9	404.8
462.4	402	500	404.6
462.3	401.6	500.2	404.5
462.3	401.4	500.5	404.4
462.3	401.2	500.7	404.4
462.3	401.4	500.8	404.4
462.3	401	500.9	404.5
462.4	400.7	500.9	404.6
462.4	400.3	500.8	404.8
462.4	400.4	500.6	404.9
462.4	400.5	500.7	405
462.3	400.5	500.7	405.3
462.2	400.5	500.7	405.8
462	400.2	500.7	406.3
462.1	400	500.9	406.5
462.1	399.9	501.1	406.8
462.2	400	501.2	407.3
462.4	399.9	501.2	407.7
462.6	399.9	500.9	407.9
462.7	399.8	500.5	407.9
462.7	399.8	500.1	408.1
462.9	399.9	499.9	408.6
463.1	400.1	499.7	409.2
463.2	400.3	499.4	409.9
463.1	400.5	499	410.3
463.1	400.8	498.9	410.3
462.8	401.2	499.2	409.7
462.5	400.9	499.5	409.2
462.4	400.4	499.8	409.1
462.5	399.8	499.7	409.4
462.7	399.8	499.6	409.6
463	400	499.5	409.5
463.2	400.2	499.4	409.3
463.4	400.4	499.3	409.5
463.3	400.6	499.2	410.1
463.6	400.8	499.2	410.8
464	400.8	499.3	410.8
464.5	400.6	499.1	410.5
464.8	400.4	499	410.3
465	400.2	498.7	410.1
465	400.2	498.6	409.9
465.3	400.3	498.5	409.9
465.6	400.4	498.5	410
465.7	400.3	498.3	410.2
465.4	400.1	498.1	410.3
465	399.8	497.9	410.4
465	399.9	498	410.5
465.1	399.9	498.2	410.9
465.3	399.9	498.3	411.2
465.4	400	498.4	411.5
465.3	400	498.4	411.6
465.3	400.2	498.4	411.8
465.2	400.3	498.7	412.1
465.4	400.4	499	412.5
465.6	400.1	499.5	412.9
465.7	399.5	499.7	413.3
465.6	398.9	499.9	413.4
465.5	398.6	499.8	412.9
465.4	398.6	499.7	412.4
465.5	398.6	499.5	412.1
465.4	398.6	499.3	412.9
465.2	398.5	499.1	413.7
464.9	398.5	498.8	414.1
464.7	398.7	498.5	413.9
464.7	399	498.2	413.3
464.9	399.4	498	412.6
465	399.5	497.7	412.1
465.2	399.4	497.4	411.4
465.2	399.2	497.2	410.9
465.1	399.2	497	410.8
465.2	399.4	496.8	411.6
465.4	399.9	496.7	412.9
465.5	400.2	496.9	413.9
465.7	400.2	497	415
466.1	400.5	496.9	415.5
466.4	400.7	496.8	415.7
466.9	400.9	496.6	415.3
467.1	400.8	496.8	414.9
467.4	400.8	497	414.9
467.6	400.5	497.2	415
467.8	400.1	497.2	415.2
468.1	399.5	497.3	415.2
468.1	399.3	497.4	415.7
468.2	399.2	497.6	416.6
468.5	399.3	497.4	417.5
468.6	399.4	497.3	417.8
468.8	399.4	497.1	417.7
468.9	399.4	496.9	417.7
468.8	399.4	496.6	417.5
468.7	399.4	496.2	416.8
468.5	399.3	496.1	416.1
468.3	399.1	496	415.4
468.1	398.9	496	415.1
468	398.8	496.4	415
468.1	398.6	496.8	415
468.1	398.3	497.3	415.1
468	397.9	497.5	415.3
467.8	397.6	497.6	415.8
467.5	398.1	497.6	416.4
467.4	398.8	497.3	416.7
467.5	399.1	497	416.8
467.8	398.7	496.7	416.8
468.2	398.2	496.7	416.8
468.5	398.2	496.7	416.7
469	398.1	496.9	416.6
469.3	398	497.2	416.3
469.4	397.9	497.5	416
469.4	397.5	497.8	416.1
469.1	397.3	497.7	416.7
468.8	397.4	497.5	417.4
468.6	397.9	497.3	417.5
468.6	398.3	497.2	417.2
468.8	398.4	497.2	416.9
469.1	398.4	497.1	417
469.4	398.5	497	417.4
469.6	398.9	496.7	417.9
469.8	399.1	496.4	417.9
470	399.3	496.2	417.6
470.4	399.2	496.4	417.2
470.6	399.2	496.5	417.1
470.7	399.2	496.3	417.1
470.7	399.2	496.1	417.3
470.7	399.2	496.1	417.6
470.8	399.1	496.2	417.9
470.6	398.8	496.5	418.2
470.4	398.5	496.8	418.5
470.2	398.3	496.9	418.2
470.3	397.9	496.7	417.6
470.7	397.6	496.6	417
471.1	397.5	496.4	416.8
471.3	398.1	496.3	416.8
471.4	399.1	496.1	417.2
471.8	399.9	495.8	417.9
472.2	400.5	495.3	418.5
472.4	400.6	494.8	418.8
472	400.7	494.5	418.7
471.7	400.6	494.6	418.5
471.5	400.5	494.6	418.9
471.4	400.6	494.6	419.3
471.3	400.7	494.6	419.4
471.5	400.5	494.6	418.6
471.8	400.2	494.4	417.4
472.3	399.8	494.3	416.2
472.8	399.8	494.6	415.4
473.3	399.9	495	416
473.5	400	495.6	417.4
473.5	400.2	495.9	418.9
473.5	399.8	496.1	419
473.5	399.4	496.1	418.3
473.5	399.1	495.7	417.6
473.4	399.2	495.1	417.5
473.4	399.4	494.6	417.6
473.5	399.4	494.4	417.8
473.6	399.6	494.2	418
473.9	399.9	494.1	418.2
474.1	400.1	494	418.3
474.3	400.5	493.9	418.5
474.4	400.7	493.9	418.6
474.5	401	494	418.9
474.5	401.1	494	419.1
474.6	400.9	493.8	419.4
474.6	400.7	493.7	419.2
474.5	400.5	493.6	419.1
474.4	400.5	493.9	419
474.5	400.6	494.1	419
474.6	400.6	494.1	418.9
474.7	400.7	494	418.8
474.7	400.7	494	418.7
474.9	400.7	493.9	418.5
475.1	400.7	493.8	418.3
475.3	400.3	493.9	418.1
475.3	400	494.1	418.1
475.3	399.7	494.3	418.3
475.3	399.7	494.7	419
475.4	399.7	495.1	419.9
475.6	399.8	495.4	420.6
475.9	399.9	495.5	419.9
476	400.1	495.1	418.7
475.9	400.3	494.7	417.2
475.8	400.4	494.3	416.7
475.4	400.5	494.3	416.7
475	400.9	494.2	417.2
474.8	401.5	493.9	417.6
474.7	402	493.7	418.1
474.5	402.2	493.6	418.6
474.3	402.6	493.9	419.1
474.3	403	494	419.2
474.5	403.5	494.1	419.2
474.9	403.4	493.8	419.1
475.2	403.1	493.5	419
475.5	402.7	493.3	419
475.4	402	493.5	419.1
475.1	401.6	493.8	419.2
474.9	400.9	494.4	419.2
474.9	400.4	494.9	419.3
475	400.1	495.4	419.8
475.1	400	495.5	420.6
475.1	400.1	495.6	421.4
475.3	400.3	495.8	421.7
475.5	400.6	495.8	421.2
475.8	400.8	495.5	420.6
475.9	400.8	495.1	419.8
475.9	400.9	494.8	419
475.9	401	494.8	418.4
475.9	401.2	494.8	418.7
476	401.2	495	419.4
476	401.1	495.2	420.5
475.9	401	495.6	421.1
475.8	400.9	495.8	421.5
475.5	401	495.8	421
475.3	401.1	495.8	420.4
475.1	401	495.6	419.7
475.1	400.8	495.1	419.2
475.1	400.8	494.5	419.1
475.2	400.9	494	419.2
475.4	401.2	493.8	419.3
475.5	401.4	493.7	419.3
475.8	402	493.9	419
476.1	402.4	494.1	418.7
476.4	402.6	494.6	418.9
476.4	402.2	494.9	419.3
476.4	401.8	495.1	419.7
476.3	401.8	494.9	419.8
476.1	401.8	494.7	419.8
475.9	401.8	494.4	419.5
475.9	402.4	494	419.1
476.2	403.3	493.7	419.1
476.4	404.2	493.6	419.6
476.2	404.5	493.6	420.1
476	404.5	493.8	420.4
475.8	404.5	494	420.7
475.9	404.4	494.3	420.9
475.9	404.2	494.5	421
476	404.1	494.5	421.1
476	403.9	494.5	421.2
476.2	403.6	494.4	421.1
476.4	403.3	494.4	421
476.5	403.1	494.4	420.9
476.5	402.8	494.2	420.6
476.5	402.5	494	420.3
476.5	402.5	493.9	420.1
476.7	402.7	494	420.2
476.8	402.9	494.2	420.4
476.9	403	494.3	420.5
476.8	403	494.4	420.3
476.7	402.8	494.4	420
476.7	402.7	494.4	419.8
476.6	402.6	494.5	419.8
476.7	402.7	494.7	419.7
476.9	402.8	494.9	419.4
477.1	402.6	495.1	419.1
477.2	402.3	495.2	419.3
477.1	402	495.4	419.7
476.9	402	495.7	420
476.8	402	496	420.6
476.8	401.9	496.2	421.1
476.9	401.9	496	421.6
476.9	401.9	495.4	420.8
477	401.8	494.9	419.4
477	402.2	494.6	418
477.1	402.8	494.4	417.2
477.1	403.4	494.2	417.6
476.9	403.7	494	418.7
476.4	403.7	494.1	420.3
475.8	403.8	494.4	421.8
474.9	403.5	494.6	422.6
474.3	402.9	494.8	422.3
474	402.2	494.9	421.1
474.3	402.4	494.9	419.8
474.9	403.1	495	419.1
475.5	403.7	495.1	418.9
476	403.7	495.1	419.2
476.2	403.6	495.4	419.8
476.2	403.4	495.7	420.7
475.8	403	496.1	421.2
475.3	402.4	496.1	421.1
475	401.9	496.2	420.4
474.7	401.7	496.2	419.7
474.7	401.6	496.2	419.3
474.7	401.5	495.9	419.3
474.5	401.3	495.6	419.2
474.4	401.1	495.2	419.3
474.1	400.9	495	419.3
474	400.7	494.9	419.4
473.7	400.6	494.7	419.6
473.5	400.5	494.5	419.8
473.3	400.4	494.3	419.8
473.3	400.3	494	419.8
473.3	400.1	493.7	419.7
473.3	399.9	493.5	419.6
473.5	400.1	493.6	419.5
474.1	400.3	494	419.6
474.8	400.7	494.4	419.8
475.1	400.9	494.5	420.1
474.8	401	494.5	420.1
474.5	401.4	494.6	420.1
474	401.7	494.9	420.1
473.6	402	494.9	420.2
473.3	401.8	494.6	420.4
473.2	401.7	494.4	420.5
473.3	401.8	494.3	420.2
473.4	401.9	494.3	420
473.6	402	494.4	419.7
473.7	402.4	494.7	419.6
473.7	402.7	495.3	419.2
473.6	402.9	496	418.6
473.7	402.9	496.5	418
473.7	402.7	496.6	417.6
473.6	401.8	496.4	417.5
473.4	401	496.2	417.6
473.1	400.2	495.9	417.9
472.8	400.5	495.7	418.2
472.7	400.7	495.5	418.6
472.7	401	495.4	418.8
472.8	401.2	495.3	419
472.8	401.3	495.3	419.2
472.8	401.6	495.4	419.3
472.7	401.7	495.4	419.2
472.5	401.8	495.4	419.1
472.3	401.7	495.5	419.1
472.3	401.6	495.7	419.1
472.3	401.6	495.8	419
472.3	401.6	495.9	418.6
472.3	401.7	495.9	418.2
472.3	401.8	495.9	417.7
472.2	401.9	496.1	417.5
472.2	402.3	496.3	417.4
472.1	402.7	496.5	417.7
471.9	403	496.4	418.2
471.7	402.8	496.4	419
471.6	402.5	496.5	419.3
471.6	402	496.5	419.4
471.3	401.9	496.5	419.5
470.9	402	496.5	419.7
470.5	402.5	496.4	419.8
470.3	403	496.3	419.4
470.3	403.1	496.5	419
470.4	402.8	496.8	419.2
470.8	402.5	497.1	419.8
471.2	402.2	497.1	420.3
471.2	402.1	497.1	419.9
471.1	401.9	497.1	419.3
470.9	401.7	497.1	418.8
470.9	401.5	496.9	418.6
470.9	401.6	496.5	418.7
470.7	401.6	496.2	418.4
470.2	401.6	496	418.1
469.6	401.7	495.9	418.2
469.3	401.7	495.9	418.6
469.1	401.8	495.8	419
469.1	401.8	495.7	419
469	402.1	495.6	419
468.7	402.5	495.4	419
468.4	402.8	495.3	418.6
467.9	402.8	495.3	418.1
467.7	402.7	495.3	417.6
467.5	402.8	495.4	417.5
467.4	402.9	495.4	417
467.4	403	495.4	416.6
467.3	402.8	495.4	416.2
467.3	402.6	495.7	416.5
467.2	402.3	496.1	416.7
467.1	402.3	496.7	417.4
467	402.5	497.1	417.8
467.3	402.8	497.4	418.2
467.5	403.1	497.4	418.1
467.6	403.2	497.4	418.2
467.4	403.2	497.4	418.2
467.2	403.2	497.5	418.4
467.1	403.2	497.5	418.5
466.7	403.2	497.5	418.8
466.3	403.2	497.3	419.2
466	403.2	497.1	419.6
466.1	403.1	496.9	419.1
466	402.8	496.7	418.3
465.9	402.6	496.6	417.5
465.7	402.5	496.6	417.3
465.6	402.6	496.6	417.2
465.5	402.8	496.6	417.4
465.4	403.1	496.4	417.9
465.5	403.3	496.3	418.3
465.5	403.2	496.4	418.5
465.6	403.1	496.5	418.6
465.6	403.1	496.8	418.7
465.6	403	496.8	418.6
465.7	403.2	496.9	418.2
465.5	403.3	497	417.5
465	403.4	497.1	417.1
464.5	403.3	496.9	416.9
464.4	403.3	496.7	416.8
464.5	403.5	496.4	416.7
464.4	403.7	496.2	416.6
464	404.1	496.1	416.7
463.7	404.3	495.9	416.7
463.7	404.4	496	416.8
463.7	404.3	496	417
463.6	404.2	496.2	417.3
463.5	404.2	496.4	417.6
463.5	404.3	496.4	417.6
463.6	404.6	496.2	417.4
463.7	405.2	496	417.3
463.8	405.7	495.9	417.3
463.8	406.1	495.9	417.3
463.6	406.2	496	417.3
463.3	406.2	496.1	417.3
463.2	405.6	496.2	417.3
463.3	405.1	496.4	417.3
463.5	404.6	496.5	417.3
463.7	404.5	496.4	417.3
463.9	404.4	496.1	417.4
463.9	404.4	495.7	417.4
463.9	404.7	495.6	417.3
463.8	405.4	495.8	417.3
463.7	405.9	496	417.4
463.4	406.3	496.4	417.5
463.1	406.1	496.6	417.1
462.8	405.4	496.9	416.4
462.6	404.6	496.7	415.6
462.5	404	496.4	415.3
462.6	403.9	496	415.8
462.5	403.8	495.9	416.3
462.4	403.8	495.9	416.8
462.4	404.3	495.9	416.8
462.5	405.2	496.1	416.7
462.6	406	496.4	416.5
462.7	406.3	496.7	416.4
462.7	406.4	496.9	416
462.6	406.3	497.2	415.6
462.3	406.1	497.5	415.3
461.8	405.9	497.2	415.3
461.4	405.9	496.9	415.4
461.3	405.8	496.5	415.6
461.3	405.5	496.4	415.4
461.3	405.2	496.5	414.9
461.2	404.8	496.6	414.3
460.9	404.5	496.7	413.9
460.7	404.2	496.3	413.6
460.6	404.3	496	413.6
460.6	404.5	495.8	413.6
460.7	404.9	495.9	413.7
460.7	405.1	496	413.8
460.8	405.2	495.9	413.8
460.9	405.3	495.7	413.9
460.9	405.2	495.7	414.1
460.6	405.2	495.6	414.9
460.2	405.2	495.5	415.5
460.1	405.2	495.5	415.9
459.9	405.2	495.9	415.7
459.8	405.2	496.4	415.2
459.6	405.4	496.9	414.5
459.8	405.7	497.1	413.9
460	406	497.1	413.8
460.3	406.1	497.1	414.1
460.4	406	497	414.6
460.2	405.8	496.8	415.1
459.8	405.7	496.5	415.5
459.3	405.6	496.2	415.5
458.9	405.6	496.3	415.2
458.5	405.7	496.6	414.8
458.4	405.7	497	414.2
458.5	405.8	497.1	413.6
458.6	406	497.2	412.8
458.7	406.1	497.1	412.6
458.8	406.1	497	412.2
458.8	405.8	496.9	412
458.9	405.5	496.7	412
459	405.3	496.5	412.3
459.1	405.2	496.3	412.8
459.1	405.1	496.3	413.3
458.8	405	496.3	413.5
458.6	404.8	496.5	413.4
458.2	404.8	496.9	413.3
458	404.8	497.2	413.4
457.8	404.9	497.4	413.7
457.5	405	497.6	414
457.3	405.2	497.8	414.1
457.2	405.4	498.3	414.4
457.1	405.6	498.7	414.9
457.1	406	499	415.5
457	406.4	499	415.7
456.9	406.7	498.8	415.2
456.7	406.6	498.4	414.3
456.7	406.6	498	413.4
456.7	406.8	497.7	412.9
456.8	406.6	497.4	412.8
457.2	406.3	497.1	413.1
457.6	405.9	497	413.1
457.9	405.8	497.3	413.1
457.9	405.5	497.6	412.3
458	405.1	498	411.7
458	405.3	498.1	411.2
457.7	405.7	498.1	411.3
457.3	406.2	498.2	411.7
457	406.2	498.2	411.9
456.9	406.2	498.2	412.1
456.7	406.2	498.2	412.3
456.5	405.9	498.3	412.7
456.6	405.6	498.5	413.1
457	405.4	498.7	413.2
457.5	405.4	498.9	412.9
457.8	405.4	499.1	412
457.9	405.5	499.3	411.1
458.1	405.7	499.6	410.3
458.2	406.1	499.9	410
458.1	406.5	500	410.2
457.9	406.7	499.8	410.8
457.6	406.5	499.6	411.4
457.4	406.5	499.6	412
457.4	406.7	499.8	412.4
457.4	406.9	499.9	413
457.5	407	500.3	413.3
457.5	406.8	500.8	413.3
457.4	406.5	501.2	413.1
457.2	406	501.3	412.6
457.1	405.8	501.1	412.1
457	405.7	501	411.8
456.9	405.7	500.9	411.8
456.9	405.4	500.7	411.9
456.7	404.9	500.4	412
456.5	404.5	499.9	412.2
456.4	404.5	499.6	412.2
456.4	404.9	499.5	412.2
456.3	405.4	499.7	412.2
456.1	405.8	499.9	411.9
455.8	405.8	500	411.6
455.7	405.5	500.1	411.4
456	405.2	500.4	411.3
456.4	404.8	500.7	411.3
456.8	404.8	500.8	411.4
456.7	404.8	500.7	411.9
456.7	404.9	500.5	412.3
456.6	404.9	500.5	412.5
456.4	405.3	500.3	412.3
456.1	405.7	500.1	412.1
455.8	406	500	412.1
455.6	406	500	412.1
455.6	405.9	500	412
455.7	405.9	500	412
455.6	406	500.1	412.2
455.4	405.9	500.1	412.4
455.1	405.7	500.2	412.5
455.1	405.6	500.2	412.6
454.9	405.4	500.1	412.8
454.8	405.2	500.1	413.1
454.8	405	500.1	413.1
454.9	405	500.1	413.1
455	405.2	500.2	413.1
455.1	405.3	500.3	413
455.1	405.5	500.4	412.9
455.2	405.5	500.4	412.6
455.2	405.5	500.4	412.4
455.4	405.5	500.4	412.2
455.5	405.5	500.4	412.1
455.6	405.6	500.6	412.1
455.5	405.6	500.8	411.7
455.3	405.7	501	411.3
455	405.8	501.3	411
454.8	406	501.5	411.1
454.9	406.3	501.8	411.5
454.9	406.5	501.9	411.9
454.9	406.7	502	411.7
454.8	406.3	502	411
454.8	406	502	410.4
454.5	405.8	501.9	410.4
454.3	405.7	501.8	410.6
454.1	405.6	501.6	410.8
454	405.6	501.5	410.8
454.1	405.3	501.3	410.7
454.3	405	501.5	410.4
454.4	404.7	501.6	410.1
454.3	404.7	501.8	409.5
454.3	404.7	501.9	409.2
454	404.7	502.1	409
453.9	404.7	502.4	409.5
453.7	404.8	502.9	410.1
453.7	405.3	503.2	410.7
453.7	405.9	503	410.5
453.8	406.5	502.6	409.7
453.9	406.7	502.2	408.9
453.9	406.6	502.5	408.2
454	406.5	502.7	407.9
454.1	406.4	502.9	407.7
454.1	405.9	502.6	407.9
454	405.4	502.4	408.2
453.9	404.8	502.3	408.5
453.7	404.5	502.4	408.6
453.3	404.1	502.4	408.6
453	404	502.4	408.7
452.9	404.3	502.4	408.7
452.8	404.6	502.4	408.9
452.7	404.6	502.3	409.4
452.5	404.6	502.3	409.8
452.4	404.7	502.3	410
452.4	404.8	502.3	409.9
452.4	404.9	502.4	409.8
452.7	404.8	502.6	409.5
452.9	404.7	502.8	409.1
453	404.6	502.9	408.9
452.8	404.8	502.8	408.8
452.5	405	502.7	409.1
452.2	405.3	502.8	409.6
452	405	502.8	410
451.9	404.6	502.7	409.6
451.8	404.1	502.7	409
451.7	403.7	502.3	408.5
451.9	403.3	502	408.6
452.3	403.2	501.7	409.1
452.6	403.5	501.8	409.6
452.9	403.9	501.9	410
453	404.3	502	410.1
453.2	404.3	501.8	410.1
453.2	404.2	501.5	410
453.2	404.1	501.2	410.2
452.9	404.1	501	410.4
452.4	404.1	500.9	410.6
451.9	404.2	500.8	410.4
451.5	404.4	500.8	410.2
451.2	404.8	500.9	410
451	405	501.2	410
451.1	405	501.6	410
451.2	404.8	502	410.1
451.2	404.5	502.2	410.2
451.2	404.4	502.4	410.1
451.3	404.4	502.5	410.2
451.5	404.3	502.5	410.2
451.8	404.3	502.4	410.3
452	404.3	502.2	410.4
452.1	404.3	502.1	410.4
452.1	404.3	502.1	410.4
452.1	404.3	502.1	410.3
452	404.2	502.1	410.3
451.9	404.1	502.1	410.2
451.6	403.9	501.8	410
451.5	403.7	501.7	409.8
451.4	403.5	501.6	409.7
451.4	403.5	501.6	409.8
451.4	403.6	501.7	410
451.4	403.6	501.7	410.1
451.5	403.8	502.1	410
451.6	404	502.4	409.8
451.8	404.1	503	409.3
452	404.2	503.2	409
452.2	404.3	503.2	408.8
452.5	404.5	503.2	408.8
452.3	404.4	503.1	408.9
452	404.1	503.1	408.8
451.5	403.7	503.1	408.8
451.1	403.7	503	408.8
450.5	403.6	502.7	408.9
450.2	403.6	502.4	408.8
450.1	403.6	502.1	408.8
450.3	403.8	502.1	408.9
450.6	404.5	502	409.4
450.9	405.2	502.1	409.8
451.1	405.7	502.2	410
451.3	405.8	502.3	409.9
451.4	405.8	502.3	409.9
451.4	405.7	502.3	409.9
451.5	405.4	502.3	410
451.5	405.3	502.5	409.9
451.5	405.3	502.7	409.8
451.5	405.1	503	409.5
451.5	404.8	503.1	409.3
451.7	404.4	503.4	408.8
452	404.6	503.8	408.6
452.2	404.8	504.2	408.4
452.4	404.9	504.4	408.6
452.4	404.8	504.4	408.5
452.6	404.8	504.3	408.3
452.7	404.9	504.2	408.1
452.7	405	504.1	408.1
452.3	404.9	504.1	408.1
451.7	404.7	503.7	408
451.3	404.6	503.3	407.8
451.1	404.5	503	407.5
451	404.3	502.9	407.6
450.9	404.3	502.7	408
450.5	404.4	502.5	408.5
450	404.2	502.2	408.9
449.6	403.8	502.1	409.1
449.6	403.2	502.1	409.2
449.7	402.7	502.1	408.8
449.8	402.3	502.1	408.4
450.1	402.3	502	408.1
450.7	402.5	502	408.1
451.3	403.2	502.4	408
451.5	403.8	502.9	407.8
451.4	404.5	503.7	407.5
451.4	404.9	504	407.4
451.2	405.1	504.2	407.4
450.8	405.4	504.1	407.4
450.2	405.6	503.8	407.4
449.6	405.5	503.5	407.3
449.3	404.9	503.2	407.3
449.1	404.1	502.6	407.4
449	403.1	502.2	407.4
448.9	402.7	501.8	407.2
449	402.7	501.8	407
449.2	402.9	501.8	407
449.4	403.2	501.8	407
449.4	403.1	501.8	407.2
449.4	402.4	501.8	407.4
449.4	401.7	501.7	407.7
449.3	401.1	501.5	407.7
449.5	401.5	501.4	407.7
449.6	401.8	501.4	407.7
449.8	402.2	501.6	407.9
449.8	402.2	501.7	408.1
449.9	402.1	501.7	408.4
449.9	402.3	501.7	408.4
449.9	402.5	501.7	408.4
450	402.7	501.7	408.3
450	402.8	501.7	408.3
449.9	402.8	501.9	408.3
449.8	402.9	502.1	408.2
449.8	403	502.2	408
450	403.2	502.1	407.8
450.2	403.8	501.9	407.6
450.5	404.2	501.8	407.4
450.8	404.4	501.7	407.2
450.8	404	501.7	406.7
450.7	403.5	502	406.4
450.6	403.2	502.4	406.1
450.7	403.1	502.7	406.3
450.6	403	502.8	406.4
450.5	402.9	502.8	406.5
450.3	402.9	502.9	406.5
450.2	403.1	503.1	406.5
450	403.4	503.3	406.5
449.9	403.5	503.5	406.5
449.8	403.2	503.5	406.5
449.6	402.9	503.5	406.7
449.5	402.7	503.5	406.9
449.3	402.9	503.6	406.9
449.3	403.2	503.8	406.5
449.3	403.4	504	406.2
449.4	403.5	504.2	406.2
449.4	403.3	504.3	406.1
449.3	402.9	504.3	406
449.3	402.5	504.3	406
449.1	402.3	504.4	406.2
448.9	402.4	504.7	406.4
448.8	402.4	504.9	406.6
448.8	402.4	504.9	406.8
448.8	402.4	504.9	406.9
448.6	402.5	504.8	407
448.3	402.5	504.9	406.8
448.1	402.5	504.9	406.6
448	402.8	504.9	406.1
447.8	403	505	405.6
447.5	403.2	504.8	404.7
447.2	403	504.6	404
447	402.6	504.3	403.6
446.6	402.2	504.3	403.6
446.1	401.7	504.4	403.7
445.7	401.5	504.4	403.8
445.5	401.4	504.4	403.8
445.5	401.7	504.6	403.9
445.5	402.1	504.9	404.5
445.5	402.3	505.3	405.4
445.5	402.2	505.7	406.2
445.4	402	506	405.9
445.1	401.6	506.2	405.4
444.9	401.3	506.3	405
444.8	400.9	506.3	405.1
444.7	400.7	506.3	405.1
444.6	400.4	506.3	405.1
444.6	400.7	506.3	405.1
444.6	401.1	506.2	405
444.6	401.5	506.1	404.8
444.6	401.5	505.9	404.7
444.5	401.7	505.7	404.7
444.3	401.9	505.3	404.8
444	402.2	504.9	404.8
443.9	402.3	504.6	404.8
443.6	402.3	504.5	404.8
443.6	402	504.5	404.9
443.5	401.8	504.5	404.7
443.4	401.5	504.5	404
443.4	401.4	504.4	403.2
443.3	401.1	504.3	402.8
443.3	400.7	504.2	403.1
443.3	400.7	504.3	403.5
443.3	400.9	504.5	404
443.4	401.1	504.8	404.4
443.4	401.1	505	404.6
443.8	401	505.1	404.5
444.1	400.9	505.2	404.4
444.5	400.7	505.4	404.2
444.4	401	505.7	403.8
443.9	401.2	506	403.4
443.5	401.5	506.3	402.7
443	401.5	506.4	402.4
442.8	401.6	506.5	402.2
442.6	401.5	506.5	402.5
442.3	401.4	506.5	402.7
442	401	506.5	403
441.8	400.7	506.5	403.2
441.8	400.4	506.8	403.7
441.7	400.4	507.1	404
441.5	400.4	507.3	404.2
441.4	400.4	507.2	404
441.5	400.2	507	403.9
441.6	400	507	403.9
441.7	399.6	507	403.9
441.7	399.5	507.1	403.7
441.7	399.5	507.1	403.3
441.7	399.7	507.1	402.8
441.8	400	507	402.6
441.8	399.9	506.9	402.6
441.9	399.9	506.8	402.6
441.9	399.9	506.8	402.7
442	400	506.8	402.8
442.2	400.1	506.8	402.8
442.2	400.2	506.8	402.9
441.8	400.4	506.7	403.1
441.5	400.6	506.4	403.3
441.2	400.6	506.1	403.3
441.1	400.5	505.8	402.9
441	400.3	505.6	402.5
440.8	399.9	505.3	402.2
440.5	399.6	504.8	402.5
440.3	399.3	504.2	402.9
440.2	399.3	503.8	403.3
440	399.2	503.5	403.3
439.8	399.2	503.3	403.1
439.7	399.1	503.2	402.7
439.5	399.2	503.3	402.2
439.3	399.2	503.4	402.3
439	399.1	503.5	402.5
438.7	398.8	503.9	402.7
438.4	398.5	504.4	402.5
437.9	398.3	505	402.6
437.7	398.3	505.2	403.2
437.5	398.3	505.4	403.8
437.4	398.3	505.4	404.1
437.3	398	505.5	404
437.3	397.8	505.5	403.8
437.3	397.6	505.3	403.8
437.4	397.7	505	403.8
437.3	397.7	504.6	403.9
437.1	397.5	504.4	404.2
436.8	397.3	504.4	404.6
436.7	397.1	504.2	404.8
436.6	397	504	404.8
436.7	397.4	503.5	404.7
436.8	398	503.3	404.4
436.8	398.5	503.2	404
436.7	398.5	503.3	403.6
436.5	398.5	503.4	403.5
436.5	398.5	503.5	403.7
436.4	398.5	503.5	403.8
436.4	398.4	503.3	403.9
436.3	398.4	503	403.8
436	398.3	502.7	403.5
435.9	398.1	502.5	403.1
435.8	398	502.4	402.7
435.9	397.8	502.4	402.4
436.1	397.6	502.2	402.2
436.3	397.6	501.9	402.2
436.4	397.5	501.7	402.2
436.5	397.8	501.5	402.4
436.8	398	501.4	402.8
437	398.2	501.3	403.4
437.1	398.4	501.2	403.7
437.1	398.6	501.2	403.8
437	398.8	501.2	403.8
437.1	398.9	501.1	403.8
437.1	399.1	501	403.8
437.2	399.2	500.8	403.9
437.2	399.2	500.7	404.2
437	399	500.7	404.4
436.6	398.6	500.7	404.5
436.2	398.3	500.7	404.3
435.9	398.3	500.7	403.7
435.6	398.3	500.5	403
435.3	398.3	500.1	402.6
435.2	398.4	499.6	402.6
435.5	398.3	499.4	402.9
435.8	398.2	499.2	403.2
436	398.1	499.1	403.4
435.8	398.1	499	403.4
435.7	398.1	498.5	403.5
435.6	398.1	498.2	403.6
435.6	397.9	497.9	403.7
435.6	397.6	498	403.7
435.6	397.3	498.2	403.7
435.5	397.4	498.4	403.5
435.4	397.4	498.5	403.4
435.4	397.4	498.5	403.3
435.4	397.4	498.5	403.3
435.4	397.5	498.4	403.2
435.2	397.7	498.3	403
435.1	397.9	498.4	403
435.1	398.1	498.6	403.2
435.2	398.2	499	403.4
435.3	398.4	499.2	403.4
435.4	398.5	499.3	403.5
435.5	398.6	499.4	403.4
435.7	398.7	499.5	403.3
435.9	398.7	499.6	403.4
436	398.7	499.6	403.9
435.9	398.6	499.6	404.4
436	398.6	499.5	404.5
436.1	398.7	499	404.2
436.2	398.7	498.4	403.9
436.2	398.3	497.9	403.9
436.2	397.9	497.6	404.2
436.1	397.6	497.3	404.9
436.2	397.7	497.2	405.9
436.4	397.8	497.2	406.6
436.6	397.8	497.3	406.8
436.6	397.9	497.3	406.3
436.6	398.1	497.4	405.9
436.7	398.3	497.5	405.4
436.7	398.5	497.5	405.5
436.7	398.6	497.7	405.8
436.8	398.8	497.8	406.1
436.8	399	497.7	406.3
436.9	399.1	497.5	406.4
436.8	399.1	497.3	406.5
436.7	399.2	497.2	406.8
436.6	399.4	497.2	407
436.6	399.7	497.1	407
436.8	399.7	497	406.7
437.1	399.6	496.9	406.3
437.3	399.5	496.6	406.2
437.4	399.6	496.3	406.1
437.4	399.7	496	406
437.4	399.8	495.9	406
437.5	399.8	495.7	406.2
437.6	399.4	495.5	406.3
437.8	399	495.5	406.3
437.8	398.7	495.5	406.2
437.8	398.7	495.6	405.8
437.9	398.9	495.6	405.3
438.1	399	495.4	404.9
438.4	399.2	495.2	405
438.6	399.1	495.1	405.2
438.6	399.1	495.2	405.3
438.6	399.2	495.1	405.4
438.5	399.3	494.8	405.3
438.4	399.4	494.7	405.3
438.3	399.4	494.8	405.1
438.3	399.4	495.2	405
438.2	399.8	495.4	404.8
438.2	400.1	495.4	404.8
438.3	400.3	495.2	405.3
438.4	400.2	495	406.1
438.5	399.9	495.1	406.8
438.7	399.8	495.3	407
438.8	399.9	495.4	406.9
439	400.2	495.5	406.4
439.1	400.5	495.7	406.1
439.1	400.6	495.9	405.7
439.1	400.6	496.1	405.4
439.1	400.6	496.1	405
439	400.4	495.8	404.7
439	400.1	495.6	404.4
439	399.9	495.3	404.3
439.2	399.9	495.4	404.1
439.8	400	495.6	404.2
440.4	400.4	495.7	404.7
440.9	400.8	495.6	405.1
441.1	400.9	495.7	405.4
441.3	400.8	495.8	405.2
441.5	400.8	496.1	405
441.6	401	496.4	404.7
441.5	401.1	496.7	404.7
441.4	401.1	496.8	404.8
441.2	401.1	497	405
441.2	401	497.1	405.2
441	401.1	497	405.4
440.9	401.1	496.6	405.4
441	401.1	496.2	405.5
441.1	401.2	496	405.5
441	401.3	495.9	405.5
440.8	401.3	495.8	405.4
440.7	401.4	495.7	405.2
440.8	401	495.8	404.7
440.9	400.7	496	404.4
441	400.4	496.3	404.1
441	400.5	496.7	404.2
441	400.3	497	404.3
441.3	400.2	497	404.5
441.6	400	497.1	404.7
442	399.9	497.2	405
442.1	399.9	497.3	405.7
442.1	400.2	497.2	406.3
442.2	400.5	497.1	406.5
442.1	400.7	496.9	406.1
442.1	400.6	496.8	405.7
442.1	400.5	496.8	405.5
442.2	400.4	496.8	405.3
442.5	400.5	496.6	405
442.8	400.7	496.3	404.7
442.9	401	495.9	404.6
442.7	401.2	495.8	404.6
442.4	401	495.9	404.6
442.2	400.7	496	404.4
442	400.5	496.2	404.3
441.7	400.4	496.4	404.1
441.4	400.4	496.4	404.3
441.2	400.3	496.5	404.5
441.3	400.3	496.7	404.7
441.3	400.3	497.1	404.6
441.3	400.3	497.4	404.9
441.4	400.2	497.4	405.1
441.5	399.8	497.6	405.4
441.6	399.2	497.9	405.6
441.7	398.7	498.1	405.9
441.6	398.8	498	406.1
441.7	399.1	498	406.3
441.8	399.4	497.9	406.5
441.8	399.8	497.6	406.3
441.8	400.3	497.3	405.6
441.7	400.7	497.1	404.8
441.7	400.9	497.2	404.3
441.7	400.9	497.1	403.9
441.6	401.1	497.1	403.5
441.5	401.3	497.1	403.1
441.4	401.5	497.1	403.1
441.4	401.5	497.4	403.1
441.5	401.4	497.6	403.1
441.6	401.3	497.8	403.3
441.7	401.2	497.9	403.5
441.6	401.2	497.8	403.6
441.5	401.3	497.7	403.4
441.3	401.5	497.6	403.2
441.4	401.7	497.5	403
441.7	401.9	497.6	402.7
442	401.8	497.6	402.5
442.1	401.7	497.7	402.3
442.1	401.5	497.7	402.3
442	401.2	497.8	402.2
442.1	400.9	498.1	402.1
442.2	400.9	498.5	401.9
442.4	401.2	499	401.9
442.5	401.4	499.5	402.2
442.4	401.5	500.1	402.5
442.1	401.2	500.5	402.8
441.8	400.8	500.5	402.8
441.6	400.4	500.4	402.8
441.8	400.4	500.1	402.7
441.9	400.4	499.7	402.5
442.1	400.5	499.4	402.5
442.1	400.5	499	402.5
442.1	400.6	498.5	402.4
442.1	400.8	498.2	402.1
442.2	400.9	498	401.9
442.3	400.9	498	401.8
442.5	401	498.2	401.8
442.4	401	498.3	402
442.2	401	498.3	402.5
442	401.1	498.1	403
441.9	401.1	498.1	403.4
442	401.2	498.2	403.6
442.1	401.2	498.4	403.6
442.3	401.2	498.7	403.5
442.5	401.1	499.1	403.3
442.6	401.1	499.4	403.4
442.6	401.1	499.4	403.4
442.6	401.1	499.6	403.4
442.6	401.3	499.7	403.5
442.5	401.5	499.5	403.5
442.4	401.1	499.3	403.2
442.1	400.6	499	402.9
441.9	400	498.9	402.6
441.7	400	498.9	402.7
441.6	400	498.9	402.6
441.3	400.2	499.2	402.4
441.1	400.3	499.4	402.1
440.8	399.9	499.5	402
440.6	399.4	499.5	402.2
440.4	398.9	499.6	402.4
440.3	398.8	499.8	402.6
440.3	398.9	499.9	402.6
440.3	399.1	500	402.6
440.2	399.2	500.1	402.6
440.2	399.2	500.3	402.5
440.2	399	500.4	402.2
440.2	398.8	500.4	401.7
440.2	398.7	500.5	401.3
440.3	398.9	500.6	401.3
440.2	399.2	500.6	401.4
440	399.4	500.7	401.6
439.8	399.5	500.7	401.7
439.8	399.6	500.7	402.1
439.9	399.6	500.7	402.4
440	399.8	500.8	402.8
440.1	399.9	500.8	402.9
440	399.8	500.8	403
439.9	399.6	501	402.7
439.9	399.5	501.3	402.1
440.1	399.7	501.6	401.4
440.3	400	501.9	400.9
440.5	400.4	502	400.6
440.5	400.6	502	399.9
440.5	400.5	501.9	399.5
440.5	400.4	501.8	399.2
440.7	400.4	501.4	399
440.9	400.5	500.9	398.9
441	400.5	500.6	399
440.7	400.4	500.9	399.2
440.4	400.1	501.3	399.4
440.2	399.8	501.6	399.3
440.4	399.8	501.6	399.3
440.6	400	501.6	399.2
440.5	400.1	501.7	398.9
440.3	400.1	501.9	398.6
440.2	400.1	502	398.5
440.4	400.1	502	398.6
440.6	400	502	398.8
440.5	400	502	398.9
440.1	400	501.9	398.8
439.7	399.9	501.8	398.6
439.6	399.8	501.8	398.6
439.6	399.7	502	398.6
439.6	399.7	502.4	398.6
439.3	399.8	502.8	398.6
439.1	400	503.1	398.6
438.8	400.2	503.1	398.4
438.9	400.2	503	398.2
439	400.1	503	397.8
439.1	400.1	503.1	397.6
439	400.1	503.1	397.7
438.9	399.8	503.3	397.9
438.6	399.4	503.5	398.1
438.4	399	503.7	398.2
438.1	399.2	503.7	398.2
438	399.3	503.7	398.3
437.8	399.5	503.7	398.3
437.6	399.4	503.7	398.4
437.6	399.2	503.7	398.5
437.7	399	503.7	398.8
437.8	398.9	503.7	399.1
437.9	399	503.7	399.7
437.9	399.1	503.6	400.3
438	399.3	503.6	400.9
438	399.3	503.6	400.8
437.9	399.2	503.6	400.5
437.8	399.1	503.6	400.1
437.8	398.8	503.6	399.9
437.6	398.5	503.6	399.8
437.4	398.2	503.7	399.5
437.2	398.1	503.8	399.4
437.2	398.1	503.9	399.4
437	398.2	503.9	399.5
436.7	398.4	503.9	399.3
436.6	398.6	503.9	399
436.7	398.6	504	398.6
436.9	398.7	504	398.4
437	398.6	503.9	397.9
436.9	398.5	503.9	397.3
436.8	398.4	503.9	396.7
436.7	398.4	504	396.5
436.7	398.5	504	396.6
436.7	398.6	503.9	396.6
436.7	398.5	503.7	396.6
436.8	398.4	503.6	396.6
436.9	398.7	503.4	396.6
437	399.1	503.6	396.8
436.9	399.1	503.8	396.9
436.6	398.8	504.1	397
436.4	398.2	504.2	397
436.2	398	504.4	397.3
436.4	397.8	504.6	397.6
436.5	398.2	504.6	398
436.5	398.7	504.5	397.9
436.4	399	504.4	397.6
436.3	399.1	504.5	397.4
435.9	399.2	504.6	397.4
435.7	399.1	504.6	397.6
435.5	399.1	504.7	397.8
435.5	399	504.6	398
435.6	398.6	504.5	398.2
435.6	398.3	504.5	398.1
435.7	397.9	504.5	397.3
435.7	397.9	504.7	396.5
435.8	397.8	504.8	396
435.7	397.8	504.8	396
435.7	397.9	504.7	396
436	397.8	504.7	396.2
436.2	397.7	504.8	396.4
436.1	397.8	504.9	396.4
435.8	398	504.8	396.4
435.6	398.2	504.7	396.3
435.7	398.3	504.5	396.3
435.9	398.2	504.4	396.3
435.9	398.1	504.3	396.3
435.9	398	504	396.4
436	398	503.8	396.6
436	397.9	503.7	396.6
435.9	397.6	503.8	396.4
435.9	397.3	503.9	396.2
435.9	397.3	503.8	395.9
435.8	397.5	503.7	395.9
435.6	397.9	503.8	395.8
435.4	398.1	504.1	395.7
435.4	398.1	504.2	395.8
435.3	397.8	504	395.9
435.2	397.5	503.8	396.1
435.1	397.4	503.7	396.1
435	397.2	503.6	396.1
434.7	396.7	503.6	396.2
434.5	396.3	503.6	396.3
434.4	396.1	503.6	396.4
434.5	396.2	503.6	396.4
434.6	396.4	503.8	396.1
434.6	396.6	503.9	395.5
434.2	396.6	504	394.8
433.9	396.5	504.1	394.3
433.7	396.4	504.1	394.4
433.7	396.3	504.1	394.6
433.7	396.3	504.1	395.1
433.6	396.2	504	395.5
433.5	396.1	503.8	396
433.3	395.9	503.6	396.3
433.1	395.6	503.4	396.6
433	395.9	503.3	396.6
432.9	396.5	503.3	396.3
432.8	397	503.3	395.8
432.6	396.8	503.4	395.4
432.7	396.5	503.5	395.1
433.4	396.2	503.7	395.1
434.6	395.6	504.9	394.6
436.3	394.4	507.1	394.1
438.3	393.1	510.1	393.3
440	392.1	512.5	392.6
441.1	391.9	513.9	391.9
440.9	391.7	514.1	391.4
440	392.2	513.7	391.8
439.2	392.9	512.9	392.3
438.8	393.6	511.6	392.8
439	393.7	510.6	392.9
439.2	393.4	510.1	392.9
439.4	392.9	510.5	392.6
439.2	392.5	511	392.4
439	392.6	511.1	392.1
438.8	392.8	510.7	392.3
438.8	392.9	510.1	392.5
438.7	392.8	509.7	392.5
438.5	392.8	509.5	392.1
438.3	392.6	509.6	391.6
438.4	392.4	509.7	391.2
438.5	392	509.7	391
438.8	391.7	509.7	391.1
439.2	391.4	509.7	391.3
439.7	391.4	509.8	391.8
440	391.3	510.1	392.4
440.3	391.5	510.3	393
440.3	391.7	510	393.5
440.1	392	509.4	393.8
440	392.1	508.8	394
439.9	392.2	508.5	394
439.8	392.4	508.5	394
439.7	393	508.5	394
439.7	393.4	508.5	394
439.7	393.8	508.4	394
439.7	393.8	508.2	393.8
439.8	393.7	508	393.6
439.8	393.6	507.8	393.4
439.7	393.4	507.7	393.4
439.7	393.2	507.6	393.2
439.6	393	507.7	392.9
439.6	392.9	507.8	392.6
439.7	393	508	392.8
440	392.9	508.1	393
440.3	392.8	508.2	393.3
440.6	392.4	508.2	393.4
440.6	392.1	508.3	393.4
440.4	391.9	508.4	394.1
440.2	392	508.3	395
440.2	392.1	508	396.2
440.6	392.2	507.5	396.7
441	392.4	507.1	396.7
441.2	392.8	506.7	396.5
441.3	393.1	506.6	396.2
441.4	393.2	506.3	396.3
441.4	393.4	506.1	396.3
441.1	393.6	506	396.8
440.9	393.6	505.8	397.2
440.9	393.4	505.7	397.5
441	393.2	505.6	397.4
441.2	393.1	505.6	397.4
441.2	393.1	505.9	397.5
441.1	393.1	506.3	397.6
441	393.3	506.7	397.6
441	393.4	506.8	397.5
441.2	393.5	506.8	397.3
441.3	393.6	506.8	397.2
441.5	393.8	506.9	397.1
441.5	394	507.1	397
441.4	394.2	507.1	396.9
441.3	394.1	506.8	396.9
441.2	393.9	506.6	397.1
441.2	393.8	506.4	397.2
441.2	393.7	506.4	397.4
441.3	393.7	506.2	397.4
441.5	393.6	505.9	397.5
441.7	393.5	505.5	397.5
441.5	393.5	505	397.6
441.4	393.6	504.5	397.8
441.4	393.6	504.1	398.1
441.6	393.7	504.1	398.3
441.7	393.9	504.1	398.5
441.6	394	504.1	398.8
441.5	394	504.1	398.9
441.5	394	504.1	399.1
441.7	394.1	504.1	399.5
441.9	394.1	504.3	400
442.3	394.2	504.4	400.6
442.6	394.2	504.4	401.2
442.8	394.2	504.3	401.7
442.7	394.4	504.3	402
442.6	394.5	504.3	402
442.6	394.5	504.3	402
442.7	394.3	504.2	402
442.8	394.2	504.2	401.9
443	394.1	504	401.9
443.3	394.1	503.6	401.9
443.8	394.5	503	401.9
444.1	394.9	502.5	402
444.6	395.2	502.2	402
444.9	395.3	502.2	402.2
445.4	395.3	502.2	402.3
445.8	395.5	502.3	402.5
446.1	395.8	502.5	402.6
445.8	396.1	502.6	402.8
445.5	396.3	502.7	403.1
445.2	396.4	502.7	403.2
445.2	396.6	502.7	403.2
445.3	396.7	502.5	403.3
445.1	396.9	502.3	403.4
444.8	397.1	502	403.5
444.7	397	502	403.5
444.9	396.6	501.9	403.5
445.1	396.3	501.5	403.4
445.3	396.2	501.2	403.4
445.3	396.2	501	403.4
445.5	396.3	501	403.5
445.7	396.3	501	403.7
445.7	396.3	501	404
445.7	396.4	500.9	404.4
445.7	396.6	500.8	404.3
445.8	396.6	500.8	404
446.2	396.6	500.8	403.6
446.5	396.6	500.8	403.6
446.6	396.5	500.8	403.9
446.6	396.4	500.7	404.1
446.6	396.4	500.6	404.5
446.9	396.4	500.6	405
447.1	396.4	500.5	405.5
447.4	396.7	500.4	405.9
447.4	397	500.2	405.9
447.3	397.1	500.1	405.9
447.2	396.9	500.2	405.9
447.1	396.8	500.4	406
447.1	396.9	500.7	406.3
447.2	396.9	500.8	406.6
447.2	397	501.2	406.7
447.1	397	501.4	406.7
447.1	397	501.6	406.6
447.3	397	501.6	406.2
447.5	397.1	501.5	405.7
448.1	397.4	501.3	405.2
448.6	397.8	501	405.5
449.1	398	500.5	405.9
449.3	398.1	500.4	406.2
449.4	398.2	500.3	406.2
449.5	398.2	500.1	406.3
449.6	398.3	499.9	406.6
449.8	398.3	499.7	407
449.9	398.5	499.7	407.4
450.1	398.6	499.6	407.4
450.2	398.8	499.6	407.5
450.4	399	499.5	407.7
450.4	399.2	499.4	407.9
450.4	399.3	499.2	408.2
450.5	399.3	499	408.4
450.7	399.3	499	408.7
451	399.4	498.9	408.9
451.3	399.6	498.8	408.9
451.3	399.8	498.8	408.9
451.4	400	498.9	408.8
451.3	400.2	499	408.7
451.3	400.2	498.9	408.6
451.3	400.1	498.9	408.4
451.4	399.9	498.8	408.3
451.5	399.9	498.8	408.4
451.5	400.2	498.8	408.5
451.3	400.4	498.7	408.6
451	400.4	498.6	408.5
450.6	400.4	498.8	408.4
450.5	400.4	499	408.3
450.6	400.3	499.1	408.2
450.8	400.3	499.1	408
451.1	400.1	499	407.9
451.1	400	499.1	407.8
451.3	399.8	499.2	408
451.4	399.8	499.2	408.3
451.6	399.7	499	408.7
451.6	399.8	499	408.9
451.5	399.8	499.1	409.4
451.7	399.9	499.3	409.7
451.9	399.6	499.2	409.9
452	399.4	499.2	409.7
451.9	399.2	499.3	409.4
451.9	399.2	499.5	409.1
452	399.6	499.7	409
452.2	400	499.9	408.9
452.6	400.3	500.1	408.7
453.1	400.3	500.4	408.6
453.4	400.2	500.3	408.4
453.2	400.2	500	408.2
452.9	400.1	499.5	407.5
452.6	400.2	499.1	406.9
452.6	400.2	498.8	406.3
452.4	400.2	498.5	406.4
452.2	400.2	498.2	406.6
452	400.1	497.9	406.8
452	400.2	497.9	407
452.1	400.3	497.9	407.4
452.2	400.3	498	407.8
452.3	400.5	498	408
452.3	400.6	498.2	408.1
452.4	400.6	498.6	408.1
452.6	400.4	499	408.1
452.7	400.1	499.5	408.2
452.9	400.1	499.8	408.3
452.9	400	500.1	408.4
452.9	400	500	408.5
452.9	400	500	408.4
452.7	400	499.9	408.2
452.5	400	499.8	408.1
452.4	399.9	499.7	408.1
452.3	400.1	499.5	408.2
452.3	400.4	499.3	408.3
452.3	400.6	498.9	408.5
452.2	400.6	498.5	408.6
452.3	400.6	498.2	408.7
452.7	401.1	498.2	408.7
453.1	401.7	498.1	408.6
453.3	402.2	497.9	408.4
453.2	402.2	497.5	408.3
453	402.2	497.2	408.3
452.9	402.2	497	408.4
452.9	402	496.9	408.9
452.9	401.9	497	409.4
452.9	401.7	497.1	410
452.9	401.7	497.2	410.2
452.7	401.4	497.2	410
452.5	401.1	497.2	409.8
452.5	400.8	497.2	409.4
452.9	400.7	496.9	409.2
453.3	400.8	496.7	409.1
453.4	401.1	496.5	409.1
453.6	401.3	496.4	408.9
453.7	401.3	496.4	408.7
453.8	401.4	496.5	408.4
453.8	401.5	496.7	408.1
453.9	401.5	497	408.2
453.9	401.7	497.1	408.3
453.9	401.8	497.1	408.4
454	402	497.2	408.4
454	402.2	497.1	408.5
453.7	402.3	497.1	408.7
453.4	402.4	496.9	408.7
453.1	402.3	496.7	408.6
453.2	402.3	496.6	408.5
453.4	402.3	496.6	408.7
453.5	402.2	496.6	409
453.5	402.1	496.6	409.3
453.5	402.1	496.9	409.4
453.4	402	497.4	409.2
453.3	402	497.9	409
453.3	401.9	498.2	409
453.5	401.7	498.5	409
453.5	401.6	498.7	408.9
453.3	401.4	498.8	408.5
453.1	401.4	498.6	408.2
453.1	401.1	498.2	408
453.1	400.7	497.6	407.8
453.1	400.7	496.9	407.7
453.1	401.1	496.5	407.7
453.1	401.5	496.4	407.7
453.1	401.4	496.9	407.7
453	401.7	497.4	407.8
453.1	402	498.2	407.9
453.3	402.3	498.8	408.1
453.4	402	499.3	408.1
453.5	401.7	499.5	408.1
453.6	401.5	499.3	407.9
453.7	401.5	498.8	407.8
453.7	401.5	497.9	407.7
453.4	401.5	497.3	407.5
453.1	401.6	496.9	407.2
453	401.6	496.9	406.8
453	401.7	496.8	406.5
453.3	401.6	496.6	406.3
453.6	401.7	496.5	406.4
453.8	401.7	496.5	406.6
453.7	401.7	496.3	406.9
453.6	401.7	496.2	406.7
453.5	401.7	496.1	406.6
453.5	401.6	496.2	406.4
453.5	401.4	496.3	406.4
453.5	401.3	496.4	406.4
453.5	401.3	496.4	406.3
453.6	401.3	496.3	406.2
453.8	401.4	496.4	406.2
454	401.6	496.6	406.1
454	401.8	497	406
453.9	401.6	497.4	406.1
453.7	401.3	497.6	406.5
453.5	401.1	497.4	406.8
453.6	401.1	497.6	407
453.7	401.2	498.1	406.9
453.8	401.3	498.6	406.7
454	401.3	498.9	406.5
454.3	401.6	498.9	406.6
454.6	401.9	498.9	406.8
454.8	402.3	498.9	407.1
454.6	402.4	498.5	406.8
454.4	402.6	498.1	406.4
454.1	402.7	497.7	406
453.7	402.6	497.7	406
453.3	402.2	497.7	406
453	401.6	497.7	406.1
452.8	401.2	497.7	406.2
452.6	401.2	497.6	406.5
452.6	401.3	497.6	406.7
452.9	401.3	497.7	406.8
453.3	401.3	497.8	406.5
453.7	401.8	497.8	406.2
453.8	402.3	497.6	405.9
453.9	402.8	497.5	405.9
453.9	402.8	497.4	405.9
453.9	402.8	497.4	405.9
453.9	402.8	497.4	406
453.7	402.8	497.4	406.1
453.6	402.8	497.5	406.2
453.4	402.7	497.7	406.1
453.4	402.5	497.8	405.8
453.5	402.3	497.8	405.6
453.7	402.2	497.7	405.5
453.8	402.1	497.7	405.5
453.7	402.2	497.8	405.4
453.5	402.1	497.9	405.2
453.4	401.7	497.9	405
453.4	401.3	497.8	404.8
453.4	400.9	497.6	404.5
453.4	400.7	497.3	404.4
453.5	400.4	497.3	404.3
453.2	400.2	497.4	404.4
452.9	400.2	497.4	404.6
452.7	400.2	497.7	404.7
452.9	400.4	498.1	404.9
453.1	400.9	498.8	405
453.1	401.5	499.5	404.8
453.2	401.9	500	404.5
453.4	402	500.2	403.9
453.6	401.9	499.8	403.6
453.7	402	499.1	403.2
453.9	402	498.2	403.1
454	401.8	497.7	403.1
453.9	401.4	497.4	402.6
453.6	401	497.7	402.1
453.2	400.9	498.1	401.7
453	401.1	498.5	401.8
452.7	401.3	498.9	401.9
452.4	401.1	499.1	401.9
452.3	400.9	499.5	401.9
452.5	400.7	499.7	402.3
452.8	400.9	499.9	402.6
453	401.2	499.7	402.7
453.1	401.6	499.4	402.6
453.2	401.8	499.2	402.4
453.4	402	499.1	402.4
453.4	402	499.3	402.4
453.6	402	499.5	402.4
453.8	402.1	499.6	402.1
453.6	402.1	499.6	401.7
453.3	402.2	499.8	401.3
452.9	402.2	500.2	401.1
452.9	402.2	500.7	400.8
452.8	402.2	501	400.5
452.6	402.1	501	400.1
452.4	402.1	501	399.8
452.2	402	501	399.6
452	402.1	500.8	399.6
451.8	402	500.5	399.7
451.7	402	500.2	399.9
451.7	402	499.9	399.9
451.5	402	499.5	399.5
451.4	401.9	499.1	399
451.5	401.8	498.9	398.8
451.7	401.5	498.8	398.8
451.9	401	498.8	398.8
452.1	400.3	498.9	398.8
452.2	399.8	499.1	398.8
452.4	399.9	499.3	399
452.4	400.1	499.5	399.1
452.6	400.4	499.9	399.2
452.7	400.4	500.1	399.4
452.9	400.5	500.2	399.6
452.9	400.5	500.1	399.9
453.2	400.5	500.1	400.1
453.5	400.4	500	400.1
453.5	400.1	500	399.9
453.4	399.7	500	399.7
453.1	399.6	500	399.2
453	399.6	499.8	398.7
452.8	399.7	499.6	398.2
452.7	399.7	499.7	398.1
452.6	399.7	499.9	398
452.4	399.7	499.9	397.6
452.2	399.7	499.7	397.2
452.1	399.7	499.6	396.9
452	399.9	499.6	396.9
451.8	400	499.7	396.8
451.6	399.9	499.9	396.7
451.6	399.8	500	396.5
451.5	399.7	500	396.3
451.4	399.8	500.1	396.2
451.3	399.9	500.3	396.1
451.1	399.7	500.5	396
450.9	399.5	500.7	396.1
451	399.4	500.9	396.2
451.2	399.4	501.2	396.4
451.5	399.5	501.3	396.5
451.4	399.7	501.3	396.6
451.4	399.7	501.4	396.6
451.4	399.6	501.4	396.6
451.4	399.5	501.5	396.8
451.4	399.4	501.7	396.9
451.4	399.2	501.9	397.1
451.4	399.1	501.9	396.8
451.5	399.3	502	396.6
451.6	399.8	502	396.4
451.7	400.4	501.9	396.1
451.7	400.2	501.9	395.7
451.8	399.8	501.6	395.3
451.9	399.3	501.4	395.1
452	399.2	501.3	394.7
451.7	399.3	501.3	394.4
451.4	399.3	501.5	394.2
451.2	399.5	501.8	394.3
451.3	399.6	502	394.5
451.5	399.8	501.8	394.8
451.7	400	501.7	395.2
451.9	400.1	501.5	395.2
452.1	400.1	501.5	395.3
452	400	501.5	395.4
452	399.8	501.5	395.4
451.9	399.6	501.6	395.4
451.6	399.4	501.8	395.4
451.3	399.2	502	395.5
451.3	399.3	502.2	395.7
451.7	399.3	502.1	395.8
452	399.1	502.1	395.8
452	398.8	502.2	395.8
451.6	398.5	502.3	395.8
451.1	398.3	502.2	395.7
450.7	397.6	502.1	395.4
450.7	396.9	501.8	395
450.7	396.4	501.7	394.6
450.7	396.4	501.6	394.3
450.7	396.4	501.7	394
450.5	396.5	501.9	394
450.4	396.6	502.1	393.9
450.2	396.7	502.1	394
450.1	396.6	502.1	393.9
449.9	396.6	502.2	393.9
449.8	396.6	502.3	393.7
449.7	396.7	502.4	393.9
449.7	396.5	502.4	394.2
449.7	396.2	502.4	394.5
449.6	395.9	502.4	394.5
[truncated: 19,924 more rows]

## Sheet: mod amb amblyopic eye
LEFT_GAZE_X	LEFT_GAZE_Y	RIGHT_GAZE_X	RIGHT_GAZE_Y
503.5	363.9	500.2	377.3
503.4	363.8	500.2	376.7
503.3	363.6	500.6	375.5
503.3	363.3	501.1	374.8
503.3	363.2	501.6	374.2
503.1	362.9	501.5	374.4
502.9	362.7	501.3	374.5
502.7	362.7	501.1	374.6
502.8	363.2	500.9	375
502.9	363.8	501.2	375.2
503.2	364.2	501.7	375.5
503.5	364.5	501.8	375.6
503.9	364.8	501.4	375.7
504	365.2	500.8	375.9
504	365.6	500.7	376
503.6	365.7	500.2	376.1
503.1	365.6	500	376
502.8	365.4	499.7	375.9
503.2	365.5	499.8	375.9
503.5	365.6	500.1	376.1
503.7	366	500.3	376.4
503.6	366.2	500.6	376.7
503.6	365.9	500.4	376.9
503.8	365.5	500.2	377
504.1	364.9	499.9	376.9
504.1	364.5	499.9	376.8
504	364.1	499.9	376.7
503.7	363.8	499.8	376.5
503.4	363.9	499.7	376.4
502.9	363.8	499.8	376.4
502.4	363.4	500	376.5
501.8	362.9	500.2	376.3
501.4	362.5	500.2	376
501	362.3	500.2	376
500.7	362.2	499.9	376.2
500.6	362.2	499.7	376.4
500.6	362.3	499.5	376.3
500.9	363	499.6	376.1
501.1	363.6	499	376.1
501.3	363.9	498.3	376.1
501	363.7	498.1	375.9
500.8	363.4	498.6	375.5
500.5	363.3	499	375.3
500.4	363.4	499	375.4
500.4	363.6	499	375.6
500.8	364.1	498.9	375.8
501.1	364.6	498.8	375.8
501.3	364.9	498.7	375.8
501.2	364.7	497.8	375.4
501.2	364.5	497	375.1
501.1	364.4	496.1	374.7
501.2	364.3	495.9	374.8
501.2	364.3	495.8	375.1
501.2	364.3	495.8	375.7
501.2	364.2	495.6	376.2
501.1	364.1	495.4	376.8
500.9	363.9	495.3	377.1
500.8	363.8	495.3	377.3
500.7	363.9	495.3	377.3
500.7	364	495.3	377.6
500.7	364.2	495.4	377.9
500.7	364.2	495.9	378
500.5	364.2	496.4	377.4
500.1	363.9	497	376.8
499.7	363.6	497.1	376.4
499.5	363.2	497.1	376.4
499.4	362.9	496.7	376.5
497.8	362.8	495.4	377
494	362.5	491.7	377.8
487.1	362.5	484.8	378.5
477.1	362.1	473.7	378.4
464.5	361.3	458.7	377.7
450.7	360.4	441.8	377.6
437.2	360.3	427	378.2
425.3	361.2	416.2	379.2
415.8	361.7	410.2	379.6
410.3	361	407	378.7
407.9	359.3	406.1	377.4
407.9	358.1	406.6	375.9
408.1	357.9	407.6	375.7
408.5	358.4	408.4	376.2
409.2	359.3	409.9	376.5
410.5	359.7	411.6	376.6
412.4	359.3	413.1	376.5
413.7	358.6	413	376.3
414.4	358.2	412.2	375.7
414	358.7	410.7	375.2
413.4	359.5	409.8	375.4
412.5	360.5	408.8	375.9
411.6	361.3	408.3	376.7
410.5	361.4	407.7	377
409.3	360.6	407.5	376.8
408.6	359.3	407.4	376.2
408.7	358.2	407.3	375.6
409.4	357.6	406.5	375.6
410.2	357.5	405.6	376.4
410.7	357.9	404.6	377.2
410.9	358.5	404.4	377.8
411	359.2	404.1	377.1
410.8	359.4	404.1	376.5
410.4	359.4	404.1	376
409.9	359.2	404.2	376
410.1	358.9	404.9	376.1
411	358.7	405.5	376.1
411.8	358.5	406	376.1
412.4	359.1	405.1	376.1
412.2	359.7	404.3	376.6
412	360.3	404.2	376.9
411.4	360.2	404.8	376.9
410.6	359.6	405.4	376.5
410	359	405.3	376.2
409.9	358.6	405.1	376
410.2	358.3	404.9	376
410.2	358.1	404.7	376.6
410.1	358.5	404.7	377.2
410.1	358.9	404.7	377.7
410.3	359.1	404.5	377.8
410.8	358.9	403.7	377.7
411	358.2	402.8	376.8
411.1	357.7	402.5	375.9
410.2	357.3	403.1	375
409	357.4	403.8	374.9
407.9	357.6	403.7	375.6
407.9	357.7	403.2	376.3
408.4	357.7	402.6	376.8
409	357.7	402.5	376.5
409.5	357.9	402.4	376.5
410.3	358	402.9	376.6
411	358.1	403.3	376.7
410	357.7	403.6	376.1
408.5	357.4	403.4	375.7
407	357.1	403.1	375.5
407.1	357	402.8	375.6
407.8	356.8	402.8	375.9
408.8	356.9	403.3	377
409.9	357.3	403.8	378.2
410.6	358.3	404.1	378.6
410.6	359.2	403.9	377.6
410	359	403.7	376.1
409.4	358.1	403.4	375
409.1	356.8	403.6	375
409.1	356.1	403.9	375.7
408.7	356.1	403.7	376.4
408.2	356.6	403.2	376.2
408.1	357	402.6	375.5
408.8	357.2	402.6	374.8
409.8	357.2	402.6	374.8
410.5	357.7	402.3	375.1
410.6	358.7	401.8	375.3
410.4	359.5	401.4	375.6
410.1	359.1	401.4	375.6
409.8	357.9	401.7	375.6
409.3	356.6	402.1	375.3
408.8	356.2	402.5	375
408.2	356.2	402.2	374.7
407.6	356.5	401.8	374.7
407.2	356.7	401.3	374.8
407.2	357	400.8	374.9
407.4	357.1	400.3	375.2
407.8	357.2	399.9	375.8
408.2	357.3	399.8	376.4
408.8	357.2	399.8	376.8
409.2	357.1	400	377
409.7	357	400.2	377.2
410.1	356.8	400.7	377.3
410.3	356.6	401.5	377
410.4	356.1	402.2	376.8
410.3	355.5	402.5	376.6
410.1	355	402.4	376.6
409.8	354.6	402.1	376.6
409.5	354.9	401.7	376.5
409.2	355.5	401.3	376.5
409	356.1	401.1	376.4
409	356.7	401.1	376.5
409.1	357	401.1	376.5
409.5	357.3	400.6	376.6
410	357.4	400.2	376.6
410.2	357.6	399.6	376.7
410	357.8	399.5	377
409.6	357.9	399.4	377.2
409.3	357.8	399.4	377.1
409	357.8	399.1	376.8
408.7	357.2	398.6	376.4
408.4	356.6	398.2	375.9
408.2	355.9	398.1	375.3
408.1	355.6	398.3	374.6
408	355.5	398.5	374.2
408.2	355.7	398.7	373.7
408.6	356.1	398.7	373.7
409.5	356.7	398.7	374
410.2	357.3	398.8	374.4
410.7	357.6	398.7	374.9
410.4	357.3	398.7	375.4
409.9	356.9	398.7	375.7
409.2	356.4	398.7	375.7
408.8	355.9	398.6	375.1
408.2	354.9	398.6	374.5
407.6	354.1	398.7	374
407.5	354	398.8	373.6
409.5	354.2	400.9	373.3
415	353.7	406.1	373.3
424	352.2	416.3	372.6
436.2	350.7	430.3	371.1
449.1	349.3	446.6	368.7
462.4	348.9	463.1	366.5
473.4	349.6	476.2	365.1
481.2	350.8	485.6	364.4
485.9	351.4	491.9	363.9
489.1	351	498	363.2
493.3	350.6	504.2	362.5
497.6	349.8	510.4	361.8
502.5	349	516.4	361.2
506.8	348.3	522.2	360.7
511.1	347.9	526.8	360.3
513.5	347.7	529.6	360.4
514.3	347.7	530	360.7
513.2	347.9	528.8	361
511.6	348.2	526.6	361.1
509.6	348.1	523.6	360.7
508.2	347.5	521.3	360.4
507.8	346.7	520	360.1
508.7	346.1	520.6	360.2
510.4	346.1	521.3	360.4
512.3	346.4	522	360.7
513.7	346.7	522.6	360.8
514.3	346.8	523	360.9
513.9	346.9	522.7	360.9
513.3	347	522	361
512.5	346.7	521.5	361.3
512.2	346.4	521.7	361.8
512.1	345.9	521.8	362.3
512	345.8	521.8	362.6
512	345.8	522.2	362.7
512	346.1	522.7	362.7
512.2	346.3	523.3	362.6
512.3	346.2	523.3	362.6
512.5	346.1	522.9	362.8
512.4	346.1	522.6	362.9
512.5	346.3	522.2	363.1
512.6	346.7	521.9	363.2
512.9	347.2	521.7	363.4
513.1	347.4	521.6	363.3
513	347.2	522	362.9
512.6	346.8	522.4	362.5
511.8	346.4	522.4	362.2
511.1	345.8	522.2	362.1
510.9	345.4	522	362.2
511.1	345	521.9	362.5
511.3	344.9	521.7	362.8
511.1	345	521.6	363.1
510.9	345.2	521.6	363.1
510.7	345.4	521.5	363
511.1	345.6	521.4	362.8
511.9	345.8	521.2	362.6
512.8	346.2	521.1	362.4
513.4	346.6	521.1	362.3
513.6	346.6	521	362.3
513.5	346.6	521	362.7
512.7	346.3	521.1	363
511.4	345.9	521.3	363.1
510.1	345.3	521.8	363
509.3	344.6	522.3	363
509.6	344.1	522.9	362.9
510.4	343.8	523.1	362.8
511.3	343.8	523	362.7
511.8	343.9	522.5	362.7
512.1	344	521.9	362.6
512.3	344.3	521.5	362.6
512.7	344.9	522.4	362.5
513	345.3	523.3	362.6
513.1	345.6	523.9	362.5
513	345.5	523.9	362.4
512.6	345.4	523.7	362.2
512.1	345.4	523.2	362
511.5	345.4	522.8	362.1
511	345.5	522.7	362.3
510.7	345.3	522.9	362.6
510.5	345.1	522.8	362.7
510.7	345	522.6	362.9
510.8	345	522.3	362.7
511.1	345	522.2	362.5
511.3	345	522	362.3
511.6	345	521.9	362.4
511.7	345	521.6	362.3
511.7	344.9	521.3	362.1
511.7	345	521.9	361.9
511.6	345	522.5	361.6
511.5	345	523.2	361.3
511.5	345	523.2	361.1
511.4	345.1	522.6	361.2
511.2	345.3	522.1	361.4
510.9	345.5	521.4	361.6
510.8	345.7	521.4	361.8
510.8	345.7	521.4	362
510.7	345.7	521.6	362.3
510.6	345.6	521.8	362.5
510.3	345.6	521.7	362.6
509.8	345.6	521.7	362.6
509.3	345.8	521.7	362.6
509	345.9	521.7	362.6
509	346	521.6	362.3
509	346	521.5	362
509.1	346	521.7	361.8
509.2	346	521.9	361.9
509.5	346.4	521.9	362
509.7	346.7	521.7	362
509.7	347.1	521.5	362
509.4	347.2	521.5	362
509.1	347.4	521.6	362.1
509	347.7	521.7	362.1
509.1	347.8	521.9	361.9
509.2	347.9	522	361.7
509.2	347.9	522	361.6
509.3	347.8	522	361.9
509.3	347.6	521.8	362.2
509.3	347.6	521.6	362.4
509.2	347.8	521.4	362.2
509.1	348	521.4	362
509.2	348.1	521.2	361.9
509.3	348.3	520.7	361.8
509.4	348.5	520.2	361.8
509.4	348.6	520.5	361.8
509.4	348.6	520.9	361.9
509.4	348.6	521.4	361.9
509.3	348.7	521.3	362.2
509.4	348.9	521.4	362.6
509.7	348.9	521.4	362.4
510.1	348.9	521.4	361.9
510.6	349.3	521.5	361.5
511	349.9	521.7	361.9
511.3	350.5	521.9	362.4
511.4	350.6	522	362.7
511.5	350.6	522.2	362.8
511.6	350.5	522.3	362.8
511.6	350.5	522.2	362.9
511.5	350.4	522.1	363
511.5	350.3	522	363.1
511.5	350.2	521.9	363.1
511.6	349.9	521.6	363.3
511.1	349.7	521.5	363.4
510.7	349.5	521.7	363.4
510.3	349.6	522	363.2
510.2	349.4	522.1	363
510.2	348.9	521.8	362.6
510.1	348.3	521.6	362.3
510.1	348	521.3	362.1
510.1	348.1	521.1	362.7
510.4	348.2	520.9	363.3
510.8	348.1	520.8	363.6
511.2	348.1	520.8	363
511.3	348.2	520.8	362.4
511.4	348.3	520.8	362.6
511.7	348.6	520.8	363.3
512.1	349	520.7	364.1
512	349.6	520.4	364.2
510.2	350.4	518.8	364.4
506.2	351.6	515.7	364.8
499.2	353.2	509.2	365.6
491.2	354.7	500.4	366.1
482.5	356.2	490.3	366.6
475.6	357.3	482.4	367.6
471	358.5	478.2	370.1
469.2	359.7	478	372.6
469.6	361.1	479.7	374.8
471.2	361.9	481.7	376.2
473.2	363.1	482.9	377.2
474.5	364	483.3	377.3
474.5	364.9	483.4	376.5
473.9	364.9	483.4	375.6
473.1	364.8	483.6	375.1
472.6	364.2	483.6	374.4
472	363.7	483.6	373.9
471.6	363.4	483.8	374
471.8	363.6	483.8	374.4
472.1	363.7	483.5	374.8
472.4	363.7	483.1	374.7
472.1	363.8	482.4	374.4
471.7	363.7	482.1	374.1
471.3	363.3	481.8	373.9
471.3	362.9	481.6	373.9
471.4	362.7	481.5	374.4
471.5	362.3	480.9	374.9
471.4	361.6	480.3	375.3
471.3	360.9	479.7	375.3
471.4	360.4	479.4	375.2
471.7	360.3	479.1	375.2
472.1	360.6	478.9	375.2
472.5	361.1	479	374.8
473.1	361.7	479	374.4
473.6	362.1	479.2	374.2
474.2	362.5	479.3	374.4
474.7	362.8	479.2	375.2
475	363.2	479	375.7
475.4	363.6	478.8	376.3
475.9	363.9	479.1	376.3
476.6	364	479.2	375.6
477.2	363.8	478.9	374.9
477.5	363.6	478.6	374.5
477.5	363.6	478.4	375.2
477.4	363.9	478.5	375.8
477.4	364.1	478.9	376.1
477.7	364.1	479.3	376.2
477.6	363.8	479.7	376.2
477.2	363.6	479	376.3
476.7	363.2	478.2	376.3
476.5	363.1	477.6	375.7
476.3	363.1	477.7	374.8
506.2	372.6	514	387.9
506	372.6	513.9	387.9
505.9	372.6	513.9	387.7
505.6	372.7	514.1	387.4
505.3	372.9	514.4	387
505.1	373.1	514.6	387
505.2	373.3	514.6	387.2
505.2	373.3	514.8	387.6
505.3	373.3	515.4	387.9
505.4	373.2	516.1	387.9
505.4	373	516.3	387.9
505.4	373	516	387.9
505.4	373	515.9	387.8
505.4	373.1	516.1	387.7
505.2	373.1	516.4	387.6
505.2	373	516.3	387.6
505.1	372.9	516.1	387.5
505.2	373	515.8	387.4
505.2	373.1	515.7	387.5
505.4	373	516	387.6
505.6	372.6	516.5	387.7
505.8	372.2	517	387.8
505.9	372	517.2	387.9
505.9	372	517.3	388.1
505.8	372	517.3	388.2
505.7	372.1	517.6	388
505.6	372.1	518	387.7
505.5	372	518.5	387.4
505.6	371.9	518.5	387.5
505.7	371.7	518.3	387.7
505.8	371.9	518.2	388
505.8	372	518.6	388.1
505.8	372	519	388.2
505.7	371.5	519.4	388.2
505.7	370.9	519.7	388.1
505.6	370.5	519.9	388.6
505.6	370.4	520.1	389.2
505.2	370.6	520.1	389.7
504.9	371	520.1	389.6
504.6	371.6	520.1	389.5
504.5	372	520.1	389.4
504.7	372.2	520	389.3
505	372.4	520	389.1
505.3	372.5	520.1	388.8
505.5	372.7	520.6	388.7
505.6	372.8	521.3	388.6
505.5	372.8	522.1	388.5
505.4	372.6	522.8	388.4
505.3	372.3	523.1	388.4
505.2	372.1	523.3	388.5
505.2	372.1	523.3	388.6
505.4	372	523.3	388.8
505.6	372	523.3	389.2
505.7	372	523.3	389.7
505.5	372.1	523.5	389.7
505.4	372.3	523.8	389.3
505.4	372.4	524	388.9
505.3	372.5	524	388.9
504.9	372.5	524.1	388.6
504.6	372.5	524.3	388.1
504.6	372.4	524.3	387.8
504.9	372.3	524.3	387.6
505	372.2	524.2	387.2
504.9	372.3	524.1	387
504.7	372.5	524.1	386.8
504.5	372.9	524.2	386.7
504.5	373.1	524.3	386.7
504.5	373	524.3	386.8
504.6	372.8	523.8	386.9
504.6	372.5	523.4	386.9
504.7	372.3	523.3	386.9
504.7	372.2	523.8	387.4
504.7	372.5	524.6	387.8
504.8	372.8	525	388
504.9	372.9	525.2	387.5
504.9	372.8	524.9	387
504.8	372.6	524.5	386.5
504.7	372.7	524.1	386.1
504.7	372.8	523.8	385.8
504.7	373	523.7	385.5
504.6	373.2	523.5	385.5
504.5	373.1	523	385.3
504.2	372.9	522.6	385.2
503.9	373	522.5	385.6
503.8	373.2	522.8	386
503.6	372.9	523.1	386.3
503.3	372.3	523.3	386.2
502.9	371.7	523.3	386
502.6	371.7	523.3	386.1
502.6	371.7	523.6	386.4
502.7	371.8	523.8	386.8
502.8	371.8	524	387
502.8	371.7	523.9	386.6
502.8	371.7	523.8	386.2
502.7	371.8	523.5	386.1
502.6	371.8	523.2	386.4
502.6	371.9	523.5	386.8
502.5	372.1	523.8	387.1
502.5	372.3	523.9	387.1
502.7	372.4	523.6	387.2
502.8	372.2	523.5	387.2
502.9	371.8	523.4	387.2
502.9	371.4	523.5	387.1
503.1	371.5	523.9	387
503.2	371.7	524.3	386.9
503	371.8	524.3	387
502.7	371.3	523.9	387
502.3	370.8	523.4	387.1
502.4	370.6	523.1	387.1
503.1	370.7	522.9	387.6
503.8	370.8	523.1	388.1
504.2	370.8	523.4	388.5
504.3	370.7	523.5	387.8
504.4	370.7	523.3	386.9
504.4	370.9	523.1	386.1
504.4	371.6	523	386.3
504.4	372.4	523	386.4
504.5	372.8	523.1	386.5
504.5	372.8	523.1	386.3
504.4	372.7	523.5	386
504.4	372.9	523.8	385.7
504.5	373.3	524.4	385.7
504.5	373.8	524.6	385.9
504.5	374	524.3	386.2
504.4	373.8	523.9	386
504.4	373.6	523.4	385.8
504.5	373.4	523.4	386.3
504.6	373.3	523.5	386.9
504.8	373.2	523.4	387.3
505	373.1	523	386.9
505	372.9	522.6	386.6
504.8	372.6	521.8	386.6
504.5	372.2	521.2	386.7
504.4	371.9	520.6	386.9
504.4	371.8	520.4	387.1
504.7	371.9	520.2	387.2
505	372.1	520.1	387.3
505.4	372.2	520.2	387.4
505.7	372.8	520.1	387.5
506.3	373.9	519.9	387
507	375	519.6	386.3
507.6	375.6	519.7	385.7
507.8	375.7	519.9	385.6
507.4	375.6	520.1	385.8
506.9	375.4	520.2	386.2
506.4	375	520.3	386.5
506	374.6	520.4	386.8
505.8	374.3	520.2	386.9
505.6	374.1	520.1	387
505.6	374.1	520	387.1
506	374.3	520.1	387.1
506.8	374.9	519.7	387.1
507.7	375.5	519.3	387.1
508.4	376.3	518.9	386.2
508.5	376.8	518.9	385.4
507.9	376.6	518.7	384.6
506.9	376	518.1	384.7
505.8	375	517.6	385.1
505.3	374.4	517.4	385.4
504.9	374.1	517.6	385.6
504.7	374.1	518	385.6
504.7	373.9	518.6	385.7
505.2	373.5	519.1	385.7
505.7	373	518.8	386
505.9	372.8	518	386.4
505.7	372.8	517.1	386.7
505.5	372.8	516.5	386.4
505.4	372.9	516.1	386.1
505.2	373.1	515.8	385.5
505	373.3	515.7	385.1
505	373.2	515.5	384.7
504.9	372.8	515	384.8
504.8	372.2	514.5	384.9
504.9	371.8	514.9	384.9
505.1	371.8	515.6	385.2
505.5	372.1	516.2	385.6
505.8	372.6	516.2	385.9
506	373.1	516.2	386.1
505.8	373.5	516.2	386.2
505.6	373.5	515.7	386.2
505.4	373.3	515.2	385.8
505.3	373.1	514.5	385.1
505.6	373.2	514.2	384.4
506.3	373.7	514	384.2
507	374.2	514.3	384.3
507.4	374.4	514.7	384.3
507.3	374.3	515.1	384.2
507.2	373.9	515.1	384.2
506.9	373.5	515.1	384.3
506.5	373.2	515.2	384.4
506.1	373	516	384.2
506	373	516.7	384.2
506	373.1	517.3	383.8
506	373.2	517.2	383.5
506.2	373.4	517.1	383.4
506.4	373.5	517.2	383.8
506.5	373.5	516.9	384.2
506.2	373.5	516.5	384.5
505.9	373.3	516.1	384.6
505.8	373.1	515.7	384.9
505.7	372.9	515.2	385.1
505.7	372.8	514.8	385.5
505.8	372.7	514.5	385.8
505.8	372.6	514.4	386.1
505.6	372.6	514.4	386.4
505.3	372.7	514.3	386.7
505.1	372.9	514.1	386.4
505.4	373.1	514	385.6
505.8	373.2	514	384.8
506.2	373.3	514.4	384.8
506.5	373.4	514.9	385.3
506.5	373.5	514.7	385.8
506.4	373.6	514	385.9
506.2	373.7	513.1	385.2
506	373.7	512.7	384.5
505.9	373.6	513.1	383.6
505.8	373.5	513.8	383.4
505.8	373.4	514.5	383.1
505.8	373.5	514.1	383
505.8	373.7	513.7	382.9
505.7	373.8	513.4	382.9
505.7	373.7	513.8	382.6
505.9	373.7	514.1	382.4
506	373.7	514.4	382.3
506	373.7	514.4	382.3
506	373.7	514.5	382.3
506.1	373.6	514.6	382.4
506.4	373.7	514.6	382.5
506.7	373.8	514.6	382.6
507	374	514.6	382.6
507.2	374.1	514.6	382.9
507.3	374.2	514.5	383.2
507.4	374.4	514.4	383.6
507.5	374.7	514.5	383.7
507.6	374.9	514.7	383.7
507.7	374.8	514.9	383.5
507.8	374.8	514.6	383.6
507.7	374.7	514.1	384
507.7	374.8	514.1	384.2
507.7	374.8	514.6	383.9
507.7	374.8	515.1	383.7
507.5	374.6	515.1	383.6
507.3	374.5	515.2	383.7
507.2	374.7	515.2	383.8
507.2	374.9	515.3	384.2
507.1	374.8	515.2	384.6
506.9	374.5	515.2	384.8
506.6	374.1	515.1	384.6
506.5	374	515.3	384.5
506.4	374.1	515.5	385
506.5	374.2	515.6	385.4
506.7	374.6	515.8	385.9
506.8	374.9	516	386
506.8	375.2	516.2	386.5
506.6	374.7	515.9	387
506.4	374.3	515.6	387.4
506.4	373.9	515.4	387.4
506.5	374.3	515.5	387.3
506.7	375.2	515.6	387.3
507	376	515.1	386.8
507.4	376.6	514.7	385.9
507.5	376.6	514.3	385
507.7	376.5	514.4	384.7
507.5	376.4	514.8	384.6
507	375.9	515.4	384.7
506.4	375.4	516	384.9
505.9	375.1	516.3	385.2
505.7	375.1	516.4	385.8
505.6	375.1	516.3	386.5
505.8	375	516.2	387.2
506	374.9	516.2	387.3
506.2	375.1	516.3	387.1
506.4	375.3	516.5	386.8
506.5	375.5	516.4	386.3
506.5	375.5	516.4	386
506.4	375.5	516.5	386
506.3	375.6	516.7	386.2
506.2	375.7	516.8	386.4
505.9	375.8	516.8	386.4
505.5	375.9	516.8	386.6
505.2	375.5	517	386.7
505	375.2	517	386.2
504.7	374.8	517	385.7
504.6	374.8	517	385.2
504.6	374.8	517	385.2
504.7	374.8	517.1	385.3
504.9	374.9	517.1	385.9
505.2	375	517.2	386.3
505.4	375.1	517.2	386.7
505.4	375.1	517.3	386.7
505.2	375	517.3	386.6
505.1	374.8	517.4	386.6
505.2	374.8	517.5	386.5
505.4	374.8	517.8	386.6
505.4	374.9	518.2	386.8
505.3	374.7	518.4	387.1
505.2	374.4	518.5	387.3
505.4	374.4	518.4	387.6
505.7	374.7	518.3	387.7
505.9	374.7	518.1	387.4
506	374.5	518.3	387
506.2	374.3	518.5	387
506.4	374.3	518.4	387.3
506.5	374.4	518	387.7
506.5	374.5	517.6	387.5
506.5	374.6	517.5	387.1
506.2	374.7	517.8	386.7
505.7	374.5	518.2	386.5
505.3	374.2	518.7	386.5
505.3	373.9	518.9	386.6
505	374.1	519.1	387.4
504.5	374.4	519.3	388.3
504.1	374.6	519.3	389
503.9	374.6	519.3	389
503.9	374.5	519.3	389
503.8	374.4	519.5	389
503.7	374.5	519.7	388.6
503.7	374.8	519.8	388.1
503.7	375.1	519.8	388.2
503.6	375.2	519.9	388.6
503.5	375.2	520.1	389
503.8	375.2	520.3	389
504.1	375.4	520.5	389.5
504.5	375.7	520.3	389.9
505.1	376.3	520.1	390.4
506.1	376.9	519.7	390.3
507.1	377.5	519.9	390.3
507.5	377.7	520.2	390.2
507.1	377.5	520.7	390.1
506	377.1	520.9	389.3
504.8	376.7	520.9	388.6
503.8	376	520.9	388
503.2	375.5	520.8	388.1
502.6	375	520.7	388.7
502.5	374.7	520.7	389.3
502.8	374.4	520.9	389.9
503.2	374.5	521.1	389.9
503.7	374.8	521.3	389.7
503.8	375.1	521.5	389.6
503.8	375.5	522.1	389.5
504.1	376.2	523.1	389.5
504.4	377	524	389.4
504.2	376.8	524.4	388.5
502.7	375.9	523.2	387.3
500.4	375	522	386.2
498.6	374.8	521	385.9
497.8	375.3	521.2	386.1
498.4	375.5	522.3	386.1
499.7	375.5	524.2	386
501.5	375.2	526.3	385.8
503.5	375.1	527.8	385.7
505.7	375.5	529.6	385.7
508.3	376.8	531.9	386.8
510.4	378.5	534.3	387.7
511.7	379.6	535.5	388.7
512	379.4	535.9	388.7
511.2	378.6	535	388.1
509.9	377.2	533.6	387.3
508.1	376.3	532	386.4
506.7	375.6	530.9	386.6
505.8	375.5	530.2	387.1
505.7	375.7	529.9	387.7
506.2	376.1	530	387.8
506.7	376.6	530.2	388.4
507.3	376.6	530.8	388.8
507.7	376.7	531.4	389.2
508	376.9	532	389.2
507.8	377.1	531.8	389.4
507.7	377.3	531.5	389.7
507.4	377.5	531.6	390
507.1	377.4	532.1	390.3
506.6	377.2	532.6	390.6
506.2	376.9	532.7	390.6
505.9	376.9	532.7	389.8
505.9	376.9	532.7	389
506	377	532.6	388.5
506	377.1	532.8	388.6
506.1	377	532.7	388.7
505.9	376.7	532.7	388.7
505.7	376.3	533.1	388.6
505.5	376.1	533.5	388.3
505.2	376.1	533.7	387.8
504.9	376.2	533.3	387.4
504.5	376.1	533	387.3
504.5	376.1	532.8	387.2
504.4	376.1	533.2	387.2
504.5	376.3	533.5	387.3
504.6	376.8	534	387.5
504.7	377.1	534.2	387.7
504.5	377.4	534.5	387.9
504.3	377.3	534.5	387.9
504	377.3	535.4	387.7
504.1	377.4	536.2	387.4
504.3	377.8	536.9	387.1
504.3	378.2	536.7	386.8
504.1	378.3	536	386.7
503.7	377.8	535.4	386.5
503.2	376.9	535.2	386.4
502.8	376.3	535.5	386.4
502.6	376.3	535.9	386.7
502.5	376.6	536	387
502.3	376.7	536	387.1
502	376.4	536	387.2
501.9	376.2	536	387.3
502	376.3	536.5	387.4
502.2	376.5	536.9	387.4
502.5	376.6	537.3	387.1
502.8	376.6	537.4	386.8
502.7	376.6	537.4	386.5
502.7	376.6	537.3	386.5
502.8	376.6	537	386.6
503.1	376.7	537	386.5
503.4	376.7	537.1	386.3
503.2	376.7	537.3	386.1
502.8	376.6	537.2	386.2
502.4	376.4	537	386.3
502.3	376.4	537	386.7
502.1	376.4	537.4	386.9
502	376.3	537.6	387.2
501.9	376.5	537.8	387.3
501.8	376.9	537.8	387.4
501.8	377.4	537.7	387.5
501.4	377.7	538.1	387.4
501	377.9	538.3	387.5
500.7	378	538.4	387.9
500.6	378	538.3	388.5
500.6	378.1	538.4	389
500.6	378.1	538.8	389.2
500.7	378.2	539	388.9
500.7	378.2	539.1	388.7
500.7	378.4	538.6	388.5
501	378.9	538.1	388.6
501.3	379.3	538.1	388.7
501.5	379.5	538.5	388.6
501.6	379.4	539	388.5
501.6	379	539	388.5
501.2	378.7	538.9	388.5
500.7	378.6	538.7	388.5
500.4	378.7	538.6	387.9
500.4	378.2	538.6	387.2
500.4	377.7	538.6	386.6
500.3	377.3	539	386.4
500.6	377.3	539.6	386.3
501.1	377.3	540.2	386.3
501.6	377.2	540.2	386.4
501.7	377.2	540.3	386.3
501.7	377.1	540.4	386.1
501.8	377	540.5	386
502	377	540.4	386
502.2	377.1	540.2	386.1
502.4	377.3	540	386.6
502.5	377.3	540	387
502.4	377.4	540.1	387.5
502.3	377.5	540.4	387.1
502.1	377.6	540.7	386.8
501.9	377.7	540.9	386.8
501.8	377.8	541.1	387
501.7	378	541.5	387
501.5	378.2	541.7	386.8
501.1	378.4	541.5	386.9
500.7	378.7	541	387.2
500.6	379.2	540.6	387.7
500.5	379.5	540.7	387.9
500.4	379.5	540.9	388.4
500	379.4	541.1	389.2
499.8	379	541.3	390
499.6	378.7	541.4	390.4
499.5	378.3	541.3	390.2
499.4	378.3	541.6	390
499.4	378.5	541.8	389.9
499.4	378.6	542.1	389.9
499.4	378.8	542.3	389.9
499.3	378.7	542.5	389.7
499.3	378.5	542.4	389.6
499.2	378.4	542.2	390
499.1	378.5	542	390.4
499.1	378.6	541.8	390.4
499.3	378.7	541.6	389.7
499.5	378.7	541.4	389
499.6	378.6	541.5	388.9
499.5	378.6	541.8	389
499.3	378.6	542	389.2
499.2	378.6	542.1	389.2
499.2	378.6	542	389.3
499.2	378.6	542.2	389.4
499.3	378.6	542.3	389.4
499.3	378.6	542.4	389.3
499.3	378.5	542.3	389.3
499.3	378.4	542.2	389.3
499.3	378.2	542.2	389.3
499.4	378.1	542.2	389.3
499.5	377.8	542.3	389.3
499.7	377.5	542.7	389.3
499.9	377	543.1	389.2
500.1	376.6	543.5	389.1
500.3	376.3	543.4	389.1
500.3	376.1	543.4	389.4
500.4	376	543.5	389.6
500.4	376	543.3	389.3
500.4	376	542.6	388.8
500.3	376	541.9	388.3
500.2	376.1	541.6	388.5
500.2	376.2	541.5	388.6
500	376.6	541.9	388.7
499.9	376.9	542.2	388.5
499.7	377.3	542.5	388.3
499.7	377.6	542.7	388
499.8	378	542.9	387.8
499.8	378.4	542.3	387.7
499.8	378.5	541.7	387.9
499.8	378.5	541.3	388.4
499.8	378.4	541.7	388.9
499.7	378.3	541.5	389.1
499.7	378.2	541.2	389.2
499.7	377.9	541	389.3
499.7	377.8	541.1	389.2
499.7	377.6	541.6	388.9
499.8	377.6	541.9	388.6
500	377.3	542.1	388.2
500.4	377.1	542	387.8
500.9	376.9	541.8	387.7
501.3	377	541.8	387.7
501.4	377.1	541.9	388
501.5	377.1	541.9	388.2
501.5	377.3	542	388.3
501.4	377.5	541.8	387.9
501.3	377.6	541.7	387.4
501.1	377.4	541.7	387.3
501	377.2	541.8	387.8
501	377.1	541.9	388.2
500.9	377.3	541.9	388.4
500.9	377.4	542	388.3
500.9	377.3	542.1	388.2
500.8	377.3	542.1	388.1
500.7	377.3	542.1	387.4
500.7	377.5	542.1	386.7
500.6	377.8	542.4	386.2
500.7	378.2	542.6	386.4
500.8	378.8	542.8	386.9
500.9	379.4	542.8	387.4
501	379.9	542.8	387.8
501	379.9	542.6	387.8
501.1	379.6	542.4	387.7
501.2	379.2	542.5	387.2
501.3	379	542.8	386.8
501.5	379.2	542.9	386.4
501.7	379.4	542.8	387
502	379.6	542.7	387.5
502.3	379.7	543.1	388
502.5	379.7	543.4	388
502.5	379.6	543.7	388
502.1	379.3	543.7	388.1
501.8	379.1	543.4	387.9
501.6	379.1	543.2	387.7
501.6	379.2	543.1	387.5
501.6	379.4	543.1	387.4
501.7	379.5	543	387.2
502	379.6	542.6	387
502.3	379.6	542.4	387
502.5	379.7	542.2	387
502.6	379.6	542.7	386.9
502.8	379.6	543.5	386.7
503	379.5	544	386.6
503.2	379.4	543.9	386.5
503.1	379.2	543.6	386.5
503.1	379	543.4	386.5
503	378.7	543.2	386.7
502.9	378.7	543.2	387.2
502.8	378.5	543.3	387.6
502.8	378.4	543.4	388
502.8	378.4	543.3	387.4
502.9	378.6	543.2	386.9
503	378.8	543.3	386.5
503.2	378.9	543.6	386.7
503.6	379	543.9	386.8
503.9	379	544	386.9
504.1	378.8	544.1	387.4
504	378.7	544.1	387.9
504.2	378.7	544.6	388.3
504.4	378.7	545	388.2
504.6	378.6	545.3	388.1
504.6	378.6	545.2	388.2
504.5	378.6	545.1	388.3
504.6	378.5	545	388.4
504.6	378.4	544.9	388.4
504.7	378.3	544.7	388.4
504.7	378.3	544.7	388.3
504.7	378.3	545	388.2
504.6	378	545.8	388
504.2	377.4	546.5	387.9
503.5	376.6	546.9	387.7
502.7	376.2	546.8	387.7
502.1	375.9	547.1	387.5
501.8	375.8	547.5	387.4
501.6	375.7	547.8	387.3
501.5	376.1	547.4	387.3
501.3	376.4	546.9	387.4
501.1	377	546.5	387.6
501.1	377.2	546.5	387.4
501.3	377.4	546.5	387.1
501.9	377.2	546.5	386.6
502.6	377	546.5	386.4
503	376.8	546.3	386.3
503.4	376.8	546.2	386.6
503.8	377	546.4	387.2
504.1	377.4	546.8	387.6
504.2	377.6	547.2	387.9
504.1	377.7	547.2	387.9
503.9	377.6	547.2	387.9
503.8	377.6	547	388
503.5	377.9	546.8	388.1
503.2	378.3	546.6	388.1
502.9	378.8	546.7	388.1
502.7	379.1	547	388
502.7	379.4	547.2	388
502.8	379.4	547.5	387.9
503	379.2	547.6	387.8
503.1	378.7	547.6	387.7
503.3	378.2	547.7	387.8
503.7	378	547.9	387.8
504.1	378	548.2	387.7
504.3	378	548.4	387.7
504.3	377.7	548.4	387.7
504.2	377.5	548.5	387.3
504.1	377.3	548.5	386.9
503.7	377.3	548.5	386.5
503.2	377	548.6	386.6
502.7	376.6	548.9	387.1
502.5	376.3	549.2	387.8
502.2	376.2	549.5	388.5
501.7	376	549.6	388.5
501.1	375.5	549.7	388.5
500.6	375.2	549.5	388.5
500.4	375	549.4	388.6
500.2	375.2	549.7	388.8
499.9	375.3	550.1	389
499.7	375.2	550.7	389.1
499.5	375.1	550.8	389.3
499.5	375.1	550.8	389.4
499.5	375.1	550.7	389.2
499.6	375.2	550.5	389
499.6	375.3	550.5	388.6
499.7	375.2	550.4	388.6
499.7	375.1	550.5	388.6
499.5	375.1	550.6	388.6
499.3	375.2	550.8	388.7
499.2	375.4	551.1	389
499.2	375.4	551	389.4
499.2	375.4	550.7	390.1
499.2	375.5	550.5	390.6
499.2	375.6	550.9	390.4
499.3	375.7	551.4	389.9
499.4	375.9	551.9	389.3
499.4	375.9	552	389.2
499.5	376	551.9	389.5
499.5	376	551.6	390.1
499.3	376	551.4	390.6
499.2	376	551	390.7
499.1	376	550.6	390.5
499.1	376.1	550.3	390.3
499.1	376.1	550.1	390.1
499.5	376.2	550.9	390.2
499.9	376.3	551.6	390.4
500.3	376.5	551.5	390.5
500.1	376.3	550.8	390.8
499.8	375.8	550.2	390.9
499.6	375.1	550.4	390.5
499.7	374.6	550.6	390.1
499.7	374.3	550.5	389.8
499.6	374.3	550.4	389.9
499.6	374.8	550.2	390.1
499.7	375.2	550	390.3
499.7	375.6	549.8	390.5
499.8	375.6	550.2	390.5
499.9	375.4	550.6	390.3
499.8	375.3	550.9	390.1
499.5	375.1	550.5	390
499.2	375.1	550.4	390.3
499.1	375.2	550.5	390.5
499.1	375.2	550.7	390.6
499.1	374.8	551	390.5
499.2	374.5	551	390.4
499.2	374.3	551.1	390.5
499.2	374.5	551.1	390.5
499.2	374.7	551.4	390.5
499.2	374.8	551.7	390.2
499	374.8	551.6	389.9
498.8	374.9	551.3	389.7
498.5	374.7	551	389.2
498.4	374.5	551	388.7
498.3	374.2	551	388.4
498.3	374.1	551.1	388.9
498.3	374.1	551.1	389.4
498.3	374.1	551.1	389.7
498.2	374.1	551.4	389.7
498.1	374	551.8	389.7
498	373.9	552.3	389.7
497.9	373.6	552.3	389.5
497.7	373.3	552.3	389.4
497.6	373	552.2	389.2
497.4	372.5	552	389.2
497.3	372.1	551.8	389.6
497.3	371.7	551.8	389.9
497.3	371.8	551.4	389.9
497.3	372	550.9	389.6
497.2	372.1	551.3	389.4
497.1	372.2	552.1	389.4
497.2	372.1	552.8	389.2
497.7	372.4	552.8	388.9
498.4	372.9	552.5	389.2
499.1	373.5	552.3	389.7
499.5	373.8	552.2	389.6
499.5	373.6	552.3	389.1
499.5	373.4	552.3	388.2
499.4	373.4	552.2	388
499.3	373.3	552.1	387.8
499.2	373.2	552.1	387.9
499.1	372.9	552.1	388.1
499	372.7	552.2	388.2
498.8	372.4	552.1	388
498.6	372.2	552	387.6
498.4	372	551.8	387.5
498.3	372	551.7	387.7
498.4	372.1	551.7	387.8
498.4	372.1	551.6	387.6
498.4	372	551.5	387.5
498.6	371.9	551.5	387.4
498.7	371.7	551.6	387.4
498.7	371.5	551.6	387.4
498.6	371.4	551.5	387.4
498.7	371.3	551.4	387.4
498.9	371.3	551.4	387.3
499.2	371.4	551.3	387.3
499.2	371.3	551.3	387.2
499.1	371.3	550.8	387.4
498.9	371.3	550.3	387.6
498.7	371.1	549.9	387.9
498.7	370.9	550.1	387.9
498.7	370.7	550.5	388.5
498.6	370.7	550.7	389.3
498.6	370.6	550.8	390.1
498.7	370.8	550.7	390.1
498.9	371.1	550.7	389.5
499.3	371.6	551	388.8
499.5	372	551.2	388.3
499.8	372.5	550.8	388.2
499.8	372.6	550.2	387.9
499.7	372.3	549.8	387.7
499.5	371.8	550	387.4
499.4	371.3	550.3	387.7
499.3	370.9	550.8	388.2
499.1	370.5	551.2	388.2
498.8	370.3	551	387.8
498.4	370.1	550.2	387.2
498.3	370	549.5	387.1
498.3	370	549.6	387
498.4	370	549.7	387.2
498.5	370.1	549.6	387.9
498.5	370.1	549.2	388.7
498.4	370.1	548.7	389.5
498.3	370	548.6	389.7
498.1	370	548.8	389.5
498	370	549.3	389.1
497.9	370	549.6	388.8
497.9	370.1	549.7	388.6
498.1	370.1	550.1	388.5
498.2	370	550.5	388.4
498.2	370	550.5	388.4
498.1	370.3	550.2	388.6
498.1	370.5	550	388.9
498.4	370.7	550	388.6
498.6	370.6	550	388.1
498.7	370.5	550	387.4
498.8	370.5	550.1	387.2
498.9	370.6	550.3	387
499.1	370.7	550.2	387.1
499.2	370.7	550.1	387.1
499.1	370.6	550	387.1
498.9	370.4	550.1	387.1
498.6	370	550.3	387
498.5	369.7	550.5	387.3
498.4	369.6	550.5	387.8
498.4	369.7	549.7	388.4
498.3	369.8	548.8	388.6
498.5	369.8	548.2	388.8
498.8	370.2	548.5	388.8
499	370.7	549.1	388.7
499.1	371.1	549.7	388.7
499.2	371.1	550	388.7
499.1	371.1	550	388.7
498.9	371.2	550	388.7
498.7	371.3	550.1	388.6
498.3	371.4	550.1	388.4
498.1	371.4	550.1	387.8
497.8	371.1	550.2	387.2
497.7	370.6	550.4	386.8
497.5	370.2	550.4	386.7
497.3	370.1	550.2	386.9
497.4	370.1	550.1	387.3
497.5	370.1	550.4	387.6
497.5	370.1	550.7	387.5
497.5	370	551.1	387.4
497.4	370	551.1	387.7
497.3	370	550.9	387.9
497.1	370.1	550.6	388.1
497	370.4	550.2	387.9
496.9	370.8	549.9	387.5
496.9	371.2	549.8	387.3
496.6	371.4	549.8	387.6
496.2	371.5	549.8	388
495.8	371.5	549.8	388.1
495.8	371.4	549.4	387.7
495.8	371.3	549.1	387.5
495.9	371.3	548.8	387.6
495.9	371.3	548.7	387.8
495.9	371.3	548.7	387.9
495.9	371.3	549.1	387.8
495.8	371.2	549.4	387.5
495.8	371	549.9	387.3
495.7	370.8	549.8	387.1
495.6	371	549.8	387.4
495.6	371.2	549.7	387.6
495.6	371.4	549.5	387.7
495.5	371.3	549.2	387.7
495.3	371.3	549.1	387.6
495.1	371.2	549.2	387.6
494.9	371.3	549.4	387.5
495	371.2	549.3	387.3
494.9	371	549	387.1
494.8	370.9	548.7	387.2
494.7	370.7	548.8	387.6
494.7	370.5	549.1	388.2
494.9	370.2	549.1	388.8
495.1	370.2	548.8	389.1
495.1	370.1	548.6	388.8
495	369.8	548.9	388.6
495	369.5	549.1	388.3
494.9	369.2	549.2	388.3
494.8	369.2	549.2	388.2
494.7	368.9	549.3	388.2
494.7	368.7	549	388.2
494.7	368.5	548.8	388.2
494.7	368.8	548.5	388.2
494.7	369	548.6	388.4
494.7	369.1	548.3	388.5
494.7	369.2	548	388.7
494.7	369.2	547.6	388.7
494.6	369.3	547.6	388.8
494.6	369.4	547.7	389
494.6	369.7	547.8	389.1
494.4	369.9	548.1	389.3
494.3	370.2	548.3	389.3
494	370.3	548.3	389.1
494	370.3	548.1	388.8
494	370.4	547.9	388.6
494.1	370.4	548	388.5
494.2	370.5	548.1	388.5
494.3	370.6	548.3	388.6
494.4	370.8	547.9	388.8
494.8	370.8	547.3	388.8
495.2	370.8	546.9	388.8
495.7	370.7	547	388.8
496	370.7	547.1	388.8
496.3	370.8	547.2	388.8
496.6	370.9	547.2	388.8
496.6	370.6	547.4	388.7
496.5	370.4	547.6	388.5
496.4	369.9	547.7	388.3
496.1	369.7	547.3	388.5
495.8	369.4	546.9	389
495.7	369.5	546.8	389.5
495.8	369.5	547.1	389.6
496	369.5	547.3	389.5
496.1	369.4	547.4	389.4
496.1	369.2	547.4	389.3
496	369.1	547.4	389.2
496	369	547.3	389.1
496	369	547.4	389.3
495.7	369	547.6	389.4
495.3	368.8	547.5	389.4
494.7	368.5	547.4	389.1
494.6	368.7	547.3	388.9
494.6	369.2	547.3	388.9
494.5	369.8	547.3	388.9
494.5	370	547.2	388.9
494.6	370.1	547.1	388.8
494.7	370.3	547	388.8
494.9	370.4	547	388.8
494.9	370.2	547	389
495.1	369.8	547	389.3
495.2	369.4	547.2	389.5
495.3	369.2	547.3	389.5
495.4	369.1	547.5	389.5
495.4	369	547.5	389.2
495.4	368.7	547.5	388.9
495.4	368.4	547.5	388.7
495.4	368.2	547.3	388.9
495.4	368.2	547	389.3
495.3	368.2	546.4	389.6
495.3	368.1	546	389.6
495.3	368	546.2	389.5
495.3	367.7	546.7	389.3
495.4	367.4	547.2	389.1
495.5	367.4	547	389.1
495.5	367.7	546.7	389.1
495.5	367.9	546.4	389.2
495.5	367.8	546.2	389.3
495.3	367.6	546.3	389.1
495.1	367.3	546.3	388.9
495	367.3	546.6	388.6
495.1	367.7	547.1	388.7
495.4	368.2	547.7	388.7
495.8	369.1	548	388.7
496.1	369.5	547.9	388.7
496.2	369.9	547.6	389
496.1	369.8	547.5	389.3
496	369.6	547.6	389.5
495.9	369.6	547.5	389.2
495.8	369.5	547.3	388.9
495.4	369.6	547	388.7
495.1	369.7	546.8	388.8
494.9	369.6	546.9	389
495.1	369.3	546.7	389.3
495.1	369.1	546.4	389.5
494.9	368.7	546.4	389.7
494.6	368.4	546.7	389.7
494.5	368.1	546.9	389.4
494.5	368.1	546.8	389.1
494.5	368	546.7	389
494.7	368	546.7	389.3
495.2	368.3	546.9	389.7
495.6	368.6	547.2	389.8
495.9	368.8	547.3	389.7
496	368.6	547.3	389.4
496.2	368.4	547.8	389.1
496.3	368.2	548.3	389
496.5	368.2	548.3	389
496.6	368.2	547.8	389.1
496.8	368.1	547.4	389.1
497	368.1	547.4	388.6
497.1	368.1	547.8	388
497	368.2	548.1	387.7
496.7	368.2	548.1	388.1
496.6	368.2	547.6	388.5
496.6	368.1	547.5	388.2
496.8	368	547.8	387.9
497	368.1	548.3	387.6
497.1	368.1	548.4	387.7
497.1	368.1	548.2	387.7
497.1	368.2	547.7	387.6
497.3	368.4	547.8	387.2
497.6	368.6	548.4	386.7
497.7	368.5	549	386.5
497.6	368.3	549.2	386.8
497.4	367.9	549.4	387.1
497.2	367.4	549.6	387.8
496.9	367	548.9	388.4
496.8	366.8	548.1	388.8
496.5	366.6	547.7	388.8
496	366.4	548.2	388.7
495.7	366.1	548.8	388.9
495.5	366	548.4	389.1
495.6	365.9	548	389.3
495.8	365.9	547.7	389.3
495.9	365.8	547.8	389.2
496	365.8	547.9	389.3
496	365.9	548.1	389.4
496.1	365.9	548.2	389.4
496.1	366.1	548.3	389.3
496.1	366.2	548.3	389.2
496.1	366.3	548.4	389.1
496.3	366.1	548.4	389
496.5	366	548.4	388.9
497.1	366	548.5	389
497.5	366.2	548.4	389.1
497.8	366.5	548.4	389.3
498.2	366.7	548.8	389.2
498.9	367.2	549.2	389.1
499.4	367.7	549.5	388.6
499.8	368.2	549.3	388.1
500	368.7	549.2	387.8
500.1	369.1	549.2	388.1
500.2	369.1	549.3	388.3
500	368.9	549.5	388.5
499.8	368.4	549.7	388.6
499.7	367.7	550	388.7
499.4	367.1	550.3	388.8
499.3	366.6	550.2	388.6
499.2	366.9	549.9	388.5
499.2	367.3	549.7	388.4
499.2	367.8	549.7	388.4
499.1	368.4	549.7	388.5
499.1	368.8	550	388.6
498.8	368.9	550.5	388.6
498.6	368.6	550.9	388.6
498.4	368.4	550.8	388.5
498.4	368.3	550.8	388.1
498.4	368.4	550.4	387.7
498.3	368.4	549.9	387.6
498.3	368.3	549.5	388.1
498.4	368.1	550.6	388.5
499.3	367.6	552.7	388.9
501.9	366.8	556.8	388.2
506.1	365	561.6	387.3
510.8	363.6	567.3	386.3
513.7	362.6	570.9	386
514.4	363.2	572.1	386.2
512.5	364.1	570.3	386.7
509	365.1	567.5	386.8
505.1	364.8	564.3	385.7
501.5	363.3	561.8	383.3
499.4	361.6	560.5	381
498.7	360.4	560.6	379.8
500.1	360.5	562.1	379.8
502.4	360.7	563.7	380
504.5	361	564.8	380.2
505.6	361	564.9	380.3
505.6	360.9	564.4	380.3
505.2	360.6	563.9	379.7
504.8	360.1	563.3	379.3
504.6	359.8	563.4	379.4
504.6	359.8	563.6	380.1
504.6	360	563.6	380.7
504.6	360.3	563.6	380.5
504.6	360.6	563.7	380.4
504.9	360.9	563.8	380.3
505.4	361.3	564	380.4
505.8	361.8	564.3	380.5
506	362.1	564.5	380.2
506.3	362.5	564.6	379.9
506.6	362.9	564.6	379.7
506.9	363.5	564.9	380
506.9	364	565.2	380.3
506.9	364.1	565.4	380.5
506.9	363.9	565.4	380.4
506.9	363.6	565.7	380.4
507	363.5	566	380.4
507.2	363.6	565.9	380.7
507.3	363.7	565.6	381.1
507.4	363.7	565.5	381.4
507.1	363.7	566	381.5
506.7	363.7	566.4	381.4
506.3	363.8	566.6	381.4
506.2	363.7	566.6	381.5
506.3	363.8	566.6	381.6
506.5	363.9	566.4	381.6
506.7	364.3	566.3	381.4
506.9	364.6	566.1	381.2
507.1	364.8	566.3	381.2
507.3	364.8	566.5	381.2
507.5	364.8	566.7	381.2
507.4	364.8	566.7	380.9
507.1	364.5	566.8	380.4
506.9	364.3	566.9	379.9
506.8	364.1	567	379.8
506.7	364.1	567	380
506.7	364	567	380
506.6	363.7	566.8	379.7
506.5	363.3	566.7	379.5
506.2	362.9	566.7	379.4
505.8	362.5	566.7	379.5
505.3	362.3	566.8	379.5
504.8	362.3	566.8	379.4
504.3	362.6	566.8	379.4
503.8	362.9	566.9	379.5
503.5	363.2	567	379.5
503.2	363.2	567.1	379.4
503.1	363.1	567.2	379.3
502.9	363.1	567	379.3
502.8	363	566.8	379.5
502.7	362.9	566.6	379.3
502.6	362.9	566.8	379
502.6	363	567	378.7
502.5	363.1	567.3	378.7
502.6	363.5	567.4	378.7
502.6	363.8	567.4	378.9
502.7	364	567.3	379
502.6	364	567.5	378.8
502.6	364.1	567.7	378.6
502.4	364.2	568	378.4
502.2	364.2	567.7	378.6
502	364.1	567.4	378.7
501.9	364	567	378.9
501.6	363.6	566.9	378.5
501.2	363.2	566.6	378.1
500.8	362.9	566.5	377.9
500.6	362.6	566.4	378.1
500.5	362.4	566.5	378.4
500.5	362.1	566.5	378.7
500.5	362.3	566.8	378.9
500.7	362.5	567	379.1
500.8	362.7	567.2	378.7
500.9	362.6	567.3	378.4
500.9	362.5	567.3	378.1
500.8	362.3	567.4	378.2
500.6	362.6	567.3	378.3
500.5	362.8	567.2	378.2
500.5	363	567.3	378
500.5	363.1	567.5	378.2
500.7	363.3	567.9	378.6
500.8	363.5	568	378.5
500.8	363.8	567.8	378
500.8	364.1	567.7	377.9
500.9	364.4	567.6	378.1
500.9	364.6	567.6	378.4
500.9	364.8	567.5	378.4
500.8	364.9	567.5	378.4
500.5	364.8	567.1	378.3
500.3	364.8	566.8	378.5
500.2	364.7	566.5	378.6
500.2	364.7	566.6	378.8
500.2	364.8	566.6	378.8
500.1	364.9	566.7	378.6
499.9	364.9	566.7	378.5
499.8	364.5	567.2	378.4
499.6	363.8	567.7	378.1
499	363.1	568.2	377.8
498.5	362.7	568.2	377.4
498.1	362.4	568	377.3
498.1	362.2	567.7	377.2
498	362.1	567.5	377.3
498.1	362.1	567.5	377.4
498.2	362.2	567.6	377.4
498.4	362.6	567.6	377.7
498.7	363	567.7	378
499	363.4	567.8	378.3
499.1	363.4	567.6	378.5
499.1	363.6	567.4	378.6
499	363.9	567.3	378.6
499	364.1	567.4	378.5
498.7	364.2	567.3	378.4
498.4	364.3	567.2	378.4
498	364.3	567.2	378.4
498	364.3	567.2	378.4
498.1	364.1	567.1	378.4
498.3	364	567	378.2
498.4	363.9	567	377.9
498.4	364	566.9	377.6
498.2	364.3	566.7	377.5
497.8	364.6	566.6	377.4
497.3	364.8	566.8	377.3
496.9	364.9	567.1	377.2
496.7	365.1	567.3	376.9
496.7	365.3	567.2	376.7
496.8	365.5	567.3	376.6
496.9	365.7	567.4	376.9
496.9	365.9	567.5	377.2
496.8	366	567.6	377.1
496.7	366	567.6	376.8
496.5	365.9	567.5	376.6
496.3	365.7	567.3	376.6
496.2	365.4	567.1	376.7
496.3	365.1	567	376.9
496.4	365.1	567.4	377.1
496.6	365.2	567.7	376.8
496.7	365.3	568	376.3
496.8	365.3	567.9	375.9
496.8	365.3	567.8	375.8
496.9	365.2	567.8	375.8
497.1	365.3	568	375.7
497.2	365.5	568.2	375.8
497.4	365.6	568.1	376
497.5	365.7	567.8	376.3
497.4	365.6	567.4	376.4
497.3	365.6	567.4	376.5
497.1	365.6	567.5	376.6
497.1	365.5	567.6	376.7
497	365.5	567.6	376.5
496.8	365.6	568.1	376.2
496.7	365.7	568.6	375.9
496.5	365.9	568.9	376
496.3	366.1	568.5	376
496.1	366.4	567.7	376.2
495.9	366.6	567.3	376.3
495.8	366.9	566.9	376.4
495.8	367	567	376.3
495.9	367.2	567.2	376.3
495.9	367.2	567.5	376.2
495.9	367.4	567.9	376.3
495.8	367.5	568.1	376.4
495.7	367.7	568	376.3
495.6	367.8	567.7	376.2
495.5	367.8	567.9	376.1
495.4	367.8	568.3	376.2
495.3	367.8	568.4	376.3
495.3	367.8	568.2	376.5
495.3	367.9	568	376.7
495.3	367.8	568.1	376.8
495.3	367.8	568.2	376.8
495.2	367.9	568.2	376.6
495	367.7	568.2	376.6
494.9	367.5	568	376.6
495.1	367.2	567.7	376.6
495.3	367	567.4	376.7
495.3	366.7	567.4	376.9
495.4	366.6	567.6	377
495.4	366.6	567.9	376.8
495.4	366.6	567.9	376.7
495.3	366.5	567.1	376.8
495.3	366.5	566.2	377.3
495.6	366.5	565.9	377.6
495.9	366.5	566.3	377.8
496.2	366.6	566.8	377.8
496.2	367	567.4	377.7
496.3	367.2	567.6	377.7
496.4	367.4	567.7	377.7
496.5	367.6	567.7	377.9
496.6	367.7	567.8	378.2
496.8	368	567.6	378.4
496.7	368.4	567.3	378
496.6	368.8	567	377.7
496.4	368.9	566.9	377.6
496.4	368.9	567	377.8
496.3	368.9	567.1	378
496.2	369	567.1	378
495.9	369.2	566.9	378.2
495.8	369.4	566.7	378.3
495.8	369.4	566.7	378.5
496	369.5	566.7	378.6
496.3	369.5	566.6	378.7
496.7	369.6	566.5	378.5
497.1	369.7	566.3	378.4
497.3	369.7	566.2	378.5
497.2	369.7	566	378.8
497.2	369.8	566.2	378.8
497.3	369.9	566.6	378.4
497.4	370.2	566.6	378.2
497.5	370.3	566.4	378.8
497.6	370.5	566.2	379.5
497.6	370.6	566.4	380
497.6	370.3	566.4	380
497.8	370.1	566.4	380
498	370.1	566.2	379.9
498.2	370.4	566	380.1
498.3	370.6	565.7	380.2
498.5	370.5	565.4	380.5
498.8	370.3	565.2	380.7
499.1	370.3	565.4	380.8
499.3	370.2	565.7	381
499.6	370.2	566.2	381
499.9	370.3	566.3	381
500.3	370.6	566.4	380.9
500.7	370.8	566.2	380.8
501.1	371	566	380.8
501.5	371.1	565.7	381
501.6	371	565.9	381.2
501.6	370.9	566	381.7
501.9	371	566.2	382
502.4	371.3	566.1	382.3
502.9	371.9	566.1	382.3
502.7	372.3	566.1	382.2
502.4	372.6	566.1	382
502.1	372.8	566.3	381.8
502.2	373	566.5	381.6
502.2	373.1	566.5	381.5
502.2	373.3	566.1	381.5
502.2	373.5	565.6	381.5
502.5	373.4	565.3	381.5
502.8	373.1	565.1	381.5
503.6	372.7	565.1	381.5
504.4	372.4	564.9	381.5
505.1	372.1	564.7	381.5
505.1	371.9	564.6	381.5
504.8	371.8	564.6	381.7
504.6	371.8	564.7	381.9
504.7	371.8	564.6	382.1
504.8	372	564.3	382.2
504.9	372.3	564.1	382.1
504.9	372.6	564.1	382.1
504.9	372.7	563.9	381.8
504.9	372.7	563.8	381.5
505.2	372.7	563.7	381.2
505.6	372.8	563.5	381.2
506.2	372.8	563.3	381.2
506.6	372.8	563	381.2
506.8	372.8	562.9	381.1
507.1	373	562.8	380.6
507.4	373.2	562.6	380.1
507.8	373.4	562.5	379.6
508	373.5	562.2	379.5
508.3	373.6	561.9	379.8
508.4	373.6	561.5	380.3
508.5	373.7	561.2	380.4
508.6	373.7	561.1	380
509	373.7	560.9	379.6
509.3	373.7	560.9	379.6
509.5	373.9	561	379.7
509.5	374.2	561	379.7
509.4	374.3	561	379.6
509.4	374.5	561	379.2
509.5	374.6	560.9	378.9
509.8	374.7	560.7	378.7
510.3	375.3	560.5	378.8
510.5	375.7	560.5	378.9
510.7	376	560.7	378.8
510.9	375.9	560.9	379
511.1	375.8	560.7	379.2
511.3	375.6	560.3	379.5
511.6	375.4	560.1	379.8
512	375.2	560	380.2
512	374.9	560.1	380.6
512	374.6	560.2	380.7
512	374.3	560.1	380.7
512	374.3	560.1	380.6
511.7	374.2	560.2	380.6
511.4	374.2	560.2	380.9
511	373.9	560	381.1
510.8	373.7	559.9	381.3
510.7	373.5	559.7	381.1
510.6	373.5	559.8	381
510.6	373.6	559.8	380.8
510.6	374	559.9	380.8
510.6	374.4	559.9	380.8
510.7	374.7	559.9	380.7
510.9	374.9	559.8	380.5
511.1	375.2	559.8	380.3
511.3	375.4	559.8	380.3
511.4	375.6	559.8	380.4
511.6	375.6	559.8	380.4
511.8	375.6	559.9	380.4
512.1	375.6	560	380.2
512.4	375.5	560.1	380.1
513.1	375.2	560.1	380
513.5	374.9	560.1	380
513.9	374.5	560.1	380
514	374.2	559.7	380.1
514.2	373.9	559.3	380.2
514.4	373.7	559	380.1
514.4	373.6	559.1	379.8
514.4	373.7	559.3	379.2
514.1	373.7	559.5	378.8
513.8	373.8	559.4	378.8
513.5	373.8	558.9	379.4
513.3	373.7	558.3	379.8
513.2	373.6	558	380.2
513.2	373.8	558.1	380.2
513.4	374.4	558.1	380.2
513.5	375.1	557.9	380.1
513.7	376	557.6	379.6
513.6	376.3	557.7	379
513.5	376.5	558	378.6
513.5	376.7	558.5	378.6
513.5	376.8	558.4	378.8
513.6	376.9	558.3	378.9
513.3	376.8	558.4	379.1
512.9	376.3	558.5	379.1
512.6	375.9	558.1	379.2
512.7	375.6	557.6	379.2
512.8	375.7	557.2	378.8
513	375.7	557.2	378.4
512.9	375.6	557.2	378.2
513	375.5	557.1	378.5
513.1	375.9	556.7	378.9
513.3	376.3	556.4	379.1
513.6	376.7	556.1	378.3
514	376.5	556.1	377.5
514.4	376.3	556.1	376.7
514.7	376	556	376.7
514.7	375.8	555.8	376.7
514.9	375.5	555.5	376.6
515.1	375.2	555.3	376.5
515.5	375.2	555.3	376.5
515.9	375.5	555.5	377
516.3	375.8	555.7	377.6
516.6	376.1	555.7	377.9
516.6	376.1	555.6	377.8
516.6	376.2	555.5	377.6
516.8	376.6	555.5	377.4
517	377.1	555.5	377.3
517.2	377.5	555.7	377.9
517.2	377.6	555.9	378.7
517.2	377.6	556.1	379.5
517.3	377.6	556.2	379.6
517.4	377.5	556.3	379.4
517.6	377.7	556.3	379.3
517.7	377.8	556.2	379.4
517.6	377.8	556.1	379.3
517.2	377.6	556.1	379.3
516.8	377.4	556.2	379.2
516.6	377.2	556.2	378.9
516.5	377	556.2	378.7
516.5	376.9	556.1	378.6
516.4	376.8	556	378.9
516.3	376.7	556.5	379.2
516.3	376.6	557	379.3
516.2	376.6	557.1	379.3
516.5	376.6	556.6	379.3
516.8	376.5	556.2	379.3
517	376.4	556.2	379.3
517.1	376.3	555.9	379.3
517.3	376.4	555.5	379
517.6	376.6	555.6	378.7
517.7	376.7	556.1	378.3
517.6	376.7	556.6	378.4
517.3	376.8	556.6	379
517	376.8	556.6	379.5
516.9	376.7	556.7	379.6
516.8	376.7	556.9	379.3
516.7	376.7	556.9	379.1
516.6	376.7	556.7	379.3
516.5	376.7	556.5	379.5
516.3	376.7	556.4	379.6
516.1	376.7	556.2	379.8
515.9	376.4	556	380
515.5	376	555.8	380
515	375.7	555.7	380
514.7	375.5	555.5	379.8
514.5	375.4	555.3	379.5
514.3	375.4	555.1	378.7
513.9	375.4	554.9	377.7
513.5	375.3	554.6	377
513.1	375.2	554.5	377
513.1	375.2	554.4	377.4
513.2	375.4	554.5	378
513.3	375.6	554.6	378.3
513.4	375.7	554.7	378.5
513.4	375.9	554.7	377.9
513.4	376.1	554.8	377.3
513.4	376.2	554.8	377.2
513.3	376.3	554.6	377.7
513.3	376.3	554.4	378.2
513.3	376.2	554.4	378.2
513.4	376.2	554.8	378.2
513.5	376.2	555.4	378.1
513.2	376.2	555.8	377.9
512.9	376.3	555.9	377.7
512.5	376.3	555.7	377.9
512.3	376.2	555.5	378.3
512	375.9	555.4	378.6
512	375.6	555.5	378.6
511.7	375.4	555.6	378.6
511.4	375.3	555.6	378.6
511.4	375.3	555.6	378.6
511.8	375.2	555.4	378.7
512.2	375.2	555.4	378.7
512.5	375.2	555.4	378.8
512.7	375.2	555.5	378.9
512.9	375.2	555.7	379
513	375.3	555.9	379.2
513	375.5	555.8	379.2
513.3	375.7	555.5	379.1
513.5	375.9	555.1	378.8
513.6	375.8	554.9	378.7
513.7	375.5	554.7	378.8
513.8	375.2	554.9	379.1
514.3	375.1	555	379.6
514.7	375.2	555.2	379.9
515.2	375.4	555.7	380.1
515.2	375.7	556.1	380
514.9	375.7	556.5	379.4
514.3	375.3	556.4	378.8
513.5	374.8	556.3	378.3
512.9	374.6	556	378.8
512.5	374.7	555.7	379.3
512.2	374.8	555.4	379.6
511.9	374.8	555.5	379.5
511.6	374.7	555.6	379
511.6	374.6	555.6	378.7
511.8	374.6	555.6	378.4
512	374.6	555.5	378.4
511.9	374.5	555.6	378.3
511.8	374.3	555.7	378.6
511.6	374	555.9	379
511.5	373.6	556	379.3
511.4	372.9	556.1	379.2
511.3	372.2	556.3	379.1
511.3	371.6	556.3	379.2
511.2	371.4	556.4	379.2
511	371.4	556.2	379.4
510.8	371.4	555.9	379.5
510.8	371.3	555.7	379.5
510.8	371.3	555.7	379.3
510.8	371.2	555.9	379.1
510.6	371.2	556.1	379
510.1	371.2	556.1	379
509.6	371	556	379.2
509.3	370.5	556	379.6
509	370	556.1	379.4
508.6	369.8	556.2	378.9
508.4	370	556.1	378.4
508.3	370.2	555.9	378.3
508.5	370.4	555.6	378
508.9	370.6	555.5	377.6
509.4	370.7	555.9	377.3
509.7	370.9	556.3	377.2
510.4	371.3	556.7	377.2
511.2	371.9	556.6	377.1
511.9	372.4	556.4	376.9
511.8	372.6	556.4	376.7
511.2	372.8	556.4	376.8
510.7	373	556.5	377.6
510	373.2	556.7	378.5
509.7	373.2	557.2	379.2
509.4	373.1	557.5	379.2
509.1	372.4	557.8	379.1
508.8	371.8	557.8	379
508.3	371.1	557.7	378.4
507.9	370.8	557.7	378
507.7	370.6	557.5	377.7
507.6	370.4	557.3	377.7
507.6	370.4	557	377.8
507.6	370.5	556.7	377.9
507.7	370.5	556.4	377.7
507.7	370.6	556	377.3
507.6	370.8	555.8	376.8
507.7	371.1	555.9	376.5
507.9	371.3	556	376.5
508.1	371.3	555.9	376.9
508	371.2	555.8	377.2
507.8	371.2	555.9	377.5
507.6	371	556.4	377.5
507.5	370.8	556.8	377.5
507.6	370.6	556.5	377.4
507.8	370.5	556	377.2
508	370.4	555.5	377.2
508.1	370.4	555.6	377.2
508.3	370.5	555.7	377.1
508.7	370.4	556.3	376.9
508.9	370.4	556.8	376.8
509.3	370.4	556.9	376.7
509.5	370.3	556.3	376.8
509.8	370.2	555.6	376.9
509.7	370.1	555.2	377
509.8	370.2	555.2	377.1
509.7	370.5	555.2	377.3
509.6	370.6	555.3	377.1
509.2	370.4	555.9	376.7
508.9	370.3	556.5	376.4
508.5	370.3	557	376.3
508.2	370.4	556.9	376.3
507.7	370.1	556.8	376.3
506.9	369.8	556.7	376.3
506.3	369.5	556.5	376.2
506.1	369.5	556.1	376.4
506	369.5	555.7	376.5
505.9	369.5	555.2	376.4
505.8	369.5	555	376
505.7	369.6	554.9	375.6
505.7	369.4	554.8	375.5
505.7	369.1	554.7	375.5
505.6	368.9	554.9	375.5
505.4	368.9	555	375.7
505.1	369	555.1	375.9
505	369	555	376
505	368.9	554.8	375.8
505.1	368.9	554.8	375.6
505.2	368.8	554.9	375.5
505.1	368.7	555	375.4
505.1	368.7	555.1	375.4
505	368.7	555	375.3
504.9	368.7	555	375.4
504.9	368.6	555	375.5
504.9	368.4	554.9	375.7
504.9	368.3	554.7	375.8
504.9	368.3	554.4	375.8
504.9	368.2	554.6	375.5
505.2	368.3	554.7	375.2
505.4	368.4	554.7	375.2
505.7	368.6	554.5	375.3
505.8	368.7	554.5	375.2
506.1	368.8	554.6	375
506.3	368.8	554.7	375.1
506.6	368.8	554.9	375.4
506.4	368.7	555.3	375.3
506.1	368.4	555.6	374.9
505.8	368.1	555.7	374.8
505.4	368	555.5	375.2
505.1	367.8	555.5	375.6
504.7	367.6	555.7	375.6
504.3	367.3	555.9	375.6
504	367.6	555.9	375.2
504.1	367.9	555.9	374.7
504.2	368.3	555.9	374.5
504.3	368.3	555.8	374.8
504.4	368.3	555.8	374.7
504.4	368.3	555.7	374.5
504.5	368.2	555.7	374.2
504.5	368.2	555.6	374.2
504.4	367.9	555.6	374.2
504.3	367.5	555.6	374.3
504.2	367.2	555.6	374.4
504.1	367.2	555.5	374.6
504.2	367.1	554.9	374.7
504.4	367	554.4	374.4
504.3	366.8	553.9	374.1
504.2	366.6	553.8	373.7
504.1	366.5	553.7	373.6
504.1	366.5	553.6	373.5
504.3	366.4	553.9	373.4
504.5	366.3	554.4	373.5
504.7	366.2	554.9	373.5
504.7	366.1	554.7	373.6
[truncated: 19,496 more rows]

## Sheet: severe amb fellow eye
LEFT_GAZE_X	LEFT_GAZE_Y	RIGHT_GAZE_X	RIGHT_GAZE_Y
536.4	384	528.8	381.3
536	384.3	528.8	381.4
535.7	384.7	528.6	381.4
535.5	385.1	528.3	381.4
535.5	385	528	381.5
535.3	384.8	527.9	381.5
535	384.6	527.8	381.5
534.8	384.6	527.6	381.6
534.6	384.3	527.4	381.7
535.2	383.8	527.3	381.9
535.7	383.4	527.5	381.9
536.3	383.6	527.7	381.8
536.3	384.2	527.8	381.6
536.3	384.8	527.7	381.6
536.3	385.1	527.7	381.7
536.3	384.7	527.6	381.8
536.1	384.2	527.7	382
535.8	383.6	527.7	382
535.2	383.4	527.6	382
534.7	383.2	527.4	382
534.2	383.1	527	382
534	382.9	526.7	381.8
533.9	382.7	526.3	381.5
534.4	382.8	526	381.2
535	383	525.7	381.3
535.5	383.2	525.5	381.3
535.7	383.4	525.4	381.3
535.9	383.7	525.5	381.3
536.1	384	525.7	381.2
536.2	383.9	525.9	381
536.2	383.9	526	380.8
536.2	383.8	526	380.7
536.2	383.9	526	380.8
536.2	383.9	526	380.8
536.2	383.9	525.8	380.9
536.1	384	525.6	380.8
536.3	383.8	525.4	380.7
536.5	383.7	525.2	380.7
536.6	383.5	525	380.8
536.5	383.6	524.9	380.9
536.5	383.6	524.8	380.9
536.6	383.6	524.7	380.9
536.6	383.6	524.6	380.9
536.4	383.4	524.5	380.9
536.2	383.2	524.4	380.8
535.9	382.9	524.3	380.7
535.6	382.7	524.3	380.7
535.2	382.6	524.4	380.9
535.1	382.6	524.5	381.1
535	382.6	524.5	381.4
535	382.9	524.6	381.5
535.2	383.5	524.6	381.6
535.5	384	524.5	381.6
535.8	384.3	524.3	381.5
536.2	384	524	381.2
536.5	383.5	523.9	380.8
536.9	382.9	523.5	380.7
537.3	383	523	380.8
537.7	383.3	522.6	381
538	383.5	522.7	381.1
537.9	383.4	523.1	381
537.4	383.2	523.4	380.8
536.6	383.2	523.6	380.7
535.8	383.2	523.4	380.8
535.5	383.2	523.3	381
535.6	383.2	523	380.8
536.1	383.1	522.8	380.6
536.9	383.1	522.5	380.3
537.6	383	522.4	380.3
538	383.1	522.3	380.2
538.1	383.2	522.2	380.3
537.7	383.2	522	380.4
537.2	383	522	380.6
536.7	382.6	521.9	380.6
537	382.2	521.9	380.6
537.8	381.8	521.9	380.5
538.7	381.9	521.8	380.5
538.9	382.1	521.7	380.4
538.4	382.4	521.8	380.4
537.7	382	521.9	380.3
537.3	381.6	522.2	380.4
537.3	381.2	522.4	380.3
537.7	381.4	522.5	380.2
538.2	381.7	522.5	380.1
538.4	382	522.3	380.1
538.4	382.1	522.2	380.1
538.3	382.2	522	380.2
538.2	382.3	521.6	380.3
538.5	382.6	521.3	380.4
538.8	382.9	521	380.4
538.7	383.1	521.2	380.3
538.2	383.1	521.3	380.2
537.7	383.1	521.2	380.2
537.8	383.1	521	380.3
538.2	383.2	520.7	380.3
538.7	383.1	520.5	380.1
538.9	382.8	520.6	380.3
538.8	382.6	520.5	380.6
538.9	382.6	520.4	380.8
539.2	382.5	520.2	380.4
539.6	382.6	520.2	379.9
539.8	382.8	520.1	379.8
539.8	383.1	519.9	379.9
539.7	383.4	519.5	380.1
539.6	383.8	519.1	380.3
539.4	384.1	518.8	380.4
539.3	384	518.8	380.2
539.1	383.5	518.8	379.9
538.9	382.9	519.1	379.6
538.8	382.5	519.3	379.6
538.7	382.5	519.5	379.7
538.9	382.4	519.2	379.7
539.2	382.7	518.9	379.5
539.6	383.2	518.7	379.4
539.8	383.9	518.5	379.4
539.8	384.2	518.2	379.6
539.6	384	518	379.7
539.3	383.7	517.5	379.8
539	383.4	517.2	379.5
539.2	383.9	517	379.2
539.5	384.5	517.2	379.1
539.8	384.9	517.3	379.1
539.5	384.4	517.2	379.2
538.7	383.9	517	379.1
537.9	383.7	516.8	378.9
537.5	383.9	516.5	378.6
538	384	516.3	378.4
538.3	383.9	516	378.2
538.1	383.7	515.8	378.3
537.2	383.5	515.8	378.2
536.3	383.2	515.8	378.2
536.1	383.4	515.9	378.3
536.2	383.7	515.9	378.3
536.3	383.9	515.7	378
536.3	384	515.6	377.7
536.7	384.2	515.6	377.5
537.4	384.4	515.4	377.7
538.1	384.6	515.2	377.8
538.6	384.7	515	377.8
538.7	384.5	515	377.7
538.7	384.3	515.1	377.7
538.5	384.2	515.1	377.7
538	384.3	515.1	377.6
537.6	384.3	515	377.4
537.2	384.2	514.7	377.2
537.3	384.3	514.5	377.2
537.5	384.6	514.4	377.3
537.7	385	514.3	377.4
538.1	385	514.4	377.3
538.4	385	514.4	377.2
538.8	385	514.3	377.2
538.9	385.1	514.1	377.3
539	385	513.9	377.3
538.7	384.9	514	377.3
538.4	384.8	514	377.2
537.7	384.8	513.8	377.3
537.4	384.8	513.5	377.2
537.1	384.8	513.4	377
537.2	384.7	513.5	376.7
537.7	384.7	513.5	376.5
538.2	384.8	513.4	376.5
538.6	385	513.5	376.4
538.5	385.2	513.6	376.3
538.3	385.3	513.5	376.2
538	385.1	513.3	376.2
537.9	384.9	513.2	376.2
538.1	384.7	513.1	376.3
538.2	384.7	513.1	376.6
538.5	384.6	513.1	376.9
538.6	384.5	513.1	376.9
538.7	384.6	513.1	376.5
538.7	384.8	513.2	376.1
538.7	385	513.2	375.7
538.7	385.2	513.2	375.5
538	385.2	513.2	375.3
537.4	385.2	513.1	375.1
537.2	385.1	513	375.2
537.6	385.1	512.8	375.5
538	385.2	512.6	375.7
538.1	385.2	512.8	375.6
538.3	385.3	513	375.5
538.7	385.2	513.3	375.5
539.2	385.2	513.1	375.5
539.5	385.1	512.8	375.5
539.5	385.1	512.7	375.6
539.6	385.1	512.8	375.6
540	385.5	512.9	375.7
540.4	385.9	512.9	375.7
540.7	386.3	512.9	375.8
540.6	386.1	513	375.6
540.1	385.9	513.3	375.4
539.4	385.8	513.4	374.9
538.3	385.8	512.8	374.2
537.2	385.5	511.8	373.1
535.5	384.9	510.3	371.8
532.9	384.1	508.9	370.7
529.5	383.6	507.3	370.2
525.9	383.5	506	370.3
523.3	383.9	505.3	371
521.9	384.3	505.4	372.2
521.5	384.5	506	373.7
521.6	384.9	507	375.2
522.1	385.3	508	376.4
523.2	385.6	509.3	377.4
524.4	385.4	510.2	378.2
525.2	385.3	511	379.2
525.5	385.3	511.1	379.8
525.7	385.5	511.1	380.2
525.9	385.9	511	380.3
526.1	386.5	510.7	380.3
526.2	386.9	510.3	380.4
526.3	387.1	509.4	380.5
526.3	387.1	508.5	380.6
526.2	386.9	507.9	380.6
525.9	386.4	507.6	380.3
525.6	386	507.2	379.9
525.3	385.7	506.8	379.4
525.2	385.7	506.4	379
525.3	385.8	506.1	378.7
525.4	386	505.6	378.3
525.6	386.2	505.2	378.1
525.7	386.3	504.9	377.5
525.9	386.3	504.8	377.2
525.8	386.1	504.6	376.8
525.6	385.9	504.6	376.8
525.5	385.7	505.1	376.7
525.5	385.8	505.5	376.4
525.4	386	505.6	376
525.4	386.2	505.1	375.8
525.4	386.3	504.6	375.8
525.4	386.4	504.3	375.9
525.1	386.3	504.1	375.7
524.6	386	503.9	375.4
524	385.6	503.7	375.1
523.8	385.4	503.8	374.8
523.8	385.3	503.9	374.6
523.5	385.4	504	374.1
523.3	385.5	503.9	373.7
523	385.6	503.7	373.4
523	385.9	503.2	373.7
523	386.1	502.9	373.9
523	386.3	502.7	374.1
523	386.4	503	374.1
523.3	386.3	503.3	374.1
523.6	386	503.3	373.9
523.8	385.6	502.9	373.5
523.7	385.3	502.3	372.9
523.7	385.3	501.9	372.7
523.7	385.3	501.8	372.5
523.7	385.2	501.9	372.6
523.8	385.1	502	372.6
524	385.4	502.1	372.7
524	385.8	502.2	372.6
523.8	386.3	502.2	372.7
523.5	386.4	502.4	372.6
523.4	386.5	502.5	372.6
523.3	386.5	502.6	372.7
523.6	386.6	502.5	372.9
523.9	386.5	502.5	372.9
524.2	386.2	502.3	372.8
524.2	385.8	502.2	372.6
524	385.2	501.8	372.5
523.7	385	501.5	372.3
523.4	385.1	501.3	371.9
523	385.5	501.4	371.6
522.2	385.9	501.4	371.3
521.4	386.1	501.2	371.2
521.3	386.3	500.6	371.3
521.7	386.4	500.1	371.5
522.1	386.3	499.6	371.6
521.7	386	499.5	371.6
521.3	385.8	499.5	371.5
521	386.1	499.7	371.4
521	386.4	499.9	371.2
521	386.8	499.9	371.2
521	386.9	499.8	371.2
521	386.9	499.5	371.1
521.2	386.8	499.3	371
521.6	386.5	499.2	371
522.3	386.1	499.4	370.9
523	385.8	499.6	370.9
523.6	385.8	499.6	370.9
523.6	385.8	499.6	370.9
523	385.5	499.6	371
522.4	385.4	499.7	371.3
522.3	385.6	499.7	371.6
522.9	386	499.5	371.6
523.8	386.7	499.3	371.3
524.5	387.1	499	370.9
524.5	387.1	499	370.7
523.9	386.6	499.2	370.8
523.2	386.1	499	370.9
522.7	385.9	498.8	371
522.6	386.4	498.5	371
522.7	387.1	498.5	370.9
523	387.9	498.5	370.8
523.2	388.3	498.4	370.7
523.4	388.5	498.4	371
523.5	388.2	498.6	371.2
523.5	387.9	498.8	371.4
523.5	387.5	498.9	371.1
523.5	387.3	499	370.8
523.4	386.9	498.7	370.6
523.2	386.5	498.5	370.6
523.1	386.6	498.3	370.6
523.4	386.8	498.3	370.5
523.8	387.1	498.3	370.6
524.2	387.4	498.2	370.7
524.3	387.8	498.1	370.7
524.2	387.7	497.9	370.6
523.7	387.2	497.8	370.4
523	386.6	497.7	370.2
522.3	386.5	497.6	370
522.1	387	497.2	370
522.6	387.4	496.9	369.9
523.3	387.8	496.6	369.8
523.9	388	496.9	369.6
524.2	388.1	497.2	369.4
524.2	387.7	497.5	369.2
524	387.2	497.1	369.3
523.8	386.7	496.9	369.4
523.2	386.7	496.7	369.4
522.4	386.8	496.8	369.3
521.6	386.9	497	369.2
521.5	386.9	496.7	369.1
522.1	386.8	496.4	369
522.6	386.6	496.1	368.9
522.9	386.4	496.2	368.7
522.9	386.2	496.3	368.6
522.8	386.3	496.3	368.4
522.8	386.4	496.3	368.5
522.8	386.5	496.3	368.5
522.8	386.5	496.4	368.4
523.1	386.4	496.5	368.4
523.5	386.3	496.7	368.5
523.8	386.1	496.6	368.3
523.8	385.9	496.4	368.1
523.7	385.7	496.1	367.9
523.7	385.6	495.9	367.8
523.5	385.8	495.8	367.7
523.2	386.1	495.9	367.7
522.8	386.3	495.9	367.7
522.7	386.4	496.1	367.9
522.4	386.5	496.1	368.1
522.1	386.1	496.1	368
522	385.8	496.1	367.7
522.2	385.4	496.1	367.4
522.7	385.5	496	367.4
523.1	385.5	495.9	367.3
523.3	385.6	496	367.5
523.2	385.3	496.3	367.7
522.9	385.2	496.3	367.9
522.7	385.2	495.9	367.9
522.6	385.7	495.7	367.9
522.7	386.2	495.8	367.9
523	386.4	496.1	367.9
523.3	386.3	496.3	368
523.6	386.1	496.2	368
523.7	385.7	495.9	368.1
523.7	385.4	495.6	368
524	385.5	495.7	367.9
524.2	385.7	496.1	368
524.4	385.9	496.3	368.2
524.1	385.8	496.5	368.3
523.7	385.7	496.3	368.2
523.3	385.8	495.9	368.1
523.2	386.1	495.5	368
523.4	386.9	495.4	367.9
523.8	387.3	495.7	368.1
524.1	387.3	495.9	368.4
524.2	386.7	496	368.7
524	386.2	496.1	368.6
523.8	385.9	496.1	368.6
524	385.8	496.2	368.5
524.3	385.8	496.4	368.3
524.7	385.9	496.4	368
524.8	386.1	496.6	367.7
524.9	386.2	496.8	367.6
524.8	386.1	497.1	367.7
524.8	385.9	497.2	367.9
525	385.8	497.2	368.1
525.2	385.9	497.1	368.2
531	386.7	551.8	391.8
531.3	386.7	551.7	391.4
531.5	386.7	551.7	390.9
531.7	386.7	551.5	390.4
531.8	386.7	551	390
531.7	386.7	550.6	389.8
531.5	386.6	550.3	389.7
531.3	386.5	550	389.6
531.3	386.3	549.4	389.5
531.3	386	548.9	389.3
531.3	386.1	548.5	389.1
531.3	386.2	548.6	389.1
531.2	386.4	548.6	389
531.1	386.6	548.6	389
531	387	548.5	389
531.2	387.3	548.4	389
531.4	387.3	548.2	388.7
531.7	387.3	547.8	388.5
531.8	387.2	547.4	388.3
531.7	387.2	547.1	388.3
531.6	387.2	547.2	388.2
531.4	387.2	547	388.1
531.4	387.1	546.7	388
531.4	387	546.2	387.8
531.2	386.8	546.1	387.6
531.1	386.6	546.1	387.6
531	386.5	546	387.7
530.9	386.3	545.6	387.6
530.8	386.2	545.2	387.5
530.9	386.1	544.7	387.3
530.9	386.1	544.7	387.2
531.3	386.4	544.5	387.1
531.6	386.9	544.3	386.9
532	387.4	544	386.9
532	387.6	543.8	386.6
531.9	387.9	543.8	386.5
531.8	388.1	544	386.4
531.6	388.3	544.1	386.3
531.5	388.4	544	386.1
531.2	388.6	543.8	385.8
531	388.8	543.7	385.7
531	388.9	543.4	385.6
531.5	388.8	543	385.6
532	388.4	542.5	385.7
532.3	387.9	542.5	385.6
532.2	387.6	542.6	385.5
532.2	387.5	542.7	385.4
532.1	387.6	542.4	385.3
532	387.5	542.2	385.4
531.7	387.4	541.9	385.3
531.3	387.2	541.6	385.2
531	387	541.3	385.1
531	386.7	541.1	385.2
531.2	386.5	541	385.2
531.5	386.4	541.3	385.3
531.6	386.3	541.6	385.4
531.6	386.2	541.9	385.6
531.7	386.1	541.7	385.8
531.8	385.9	541.5	385.9
531.6	385.8	541.2	385.9
531.4	385.9	541.1	385.8
531.2	386	541	385.7
531.2	386.1	541	385.7
531.3	386.2	541	385.6
531.5	386.6	540.9	385.5
531.7	387.2	540.7	385.3
531.8	387.7	540.6	385.2
531.8	388	540.5	385.1
531.7	387.9	540.5	384.9
531.5	387.9	540.3	384.7
531.4	387.7	540.2	384.6
531.3	387.6	540	384.7
531.6	387.4	539.9	384.9
531.9	387.2	539.9	385
532.2	387.1	540	384.9
532.2	386.9	540	384.8
532	386.7	540	384.8
531.8	386.6	539.8	384.9
531.8	387	539.5	384.9
531.9	387.4	539.2	384.9
532.2	387.7	539	384.6
532.3	387.6	538.8	384.3
532.4	387.6	538.7	384.2
532.5	387.6	538.7	384.2
532.5	387.7	538.7	384.2
532.5	387.7	538.6	384.2
532.5	387.7	538.4	384.1
532.5	387.8	538.2	384
532.3	387.8	537.9	383.8
532	387.9	537.9	383.8
531.4	387.8	537.5	383.8
530.4	387.7	536.9	383.5
529	387.7	535.8	383
527.2	387.8	534.5	382.5
525.3	387.9	533	382.4
523.2	388	531.7	382.6
521.6	388.2	530.9	383.3
520.5	388.4	530.7	384.4
520.1	388.5	530.8	385.7
520.3	388.5	531.7	386.5
521.2	388.5	532.7	387
522.3	388.4	533.6	387.5
523.1	388.3	533.9	388
523.8	388.2	534.2	388.4
524.4	388.2	534.4	388.6
524.7	388.3	534.7	388.7
524.5	388.4	534.6	388.8
524.3	388.7	534.1	388.9
524.3	388.9	533.6	389
524.3	389.1	533.1	388.9
524.3	389.1	532.9	388.4
524.3	389.1	532.4	387.8
524.2	389.1	532	387.4
523.9	389	531.6	387.2
523.4	389.1	531.6	387.1
522.8	389.2	531.8	387
522.4	389.4	532.1	387.1
522.4	389.7	532.2	387.2
522.9	389.8	532.3	387.3
523.3	389.9	532.4	387.4
523.6	389.7	532.5	387.4
523.6	389.6	532.5	387.4
523.6	389.5	532.4	387.3
523.7	389.6	532.3	387.2
523.9	389.8	532.2	387.1
524	389.9	532.2	387.1
523.9	389.8	532	387.1
523.7	389.6	531.8	387.2
523.5	389.4	531.6	387.3
523.5	389.5	531.5	387.4
523.7	389.7	531.5	387.5
524.1	389.8	531.5	387.4
524.3	389.6	531.3	387.2
524.4	389.2	531.1	387
524.2	388.9	531.1	386.8
524	389	531.2	386.7
523.8	389.3	531.4	386.7
523.8	389.5	531.3	386.7
523.8	389.7	531.3	387
524.1	389.8	531.1	387.3
524.3	389.2	530.9	387.7
523.9	388.4	531.2	387.7
523.2	387.5	531.5	387.5
522.6	387.9	531.8	387.3
522.8	388.7	531.7	387.2
523.1	389.6	531.6	387.2
523.3	389.9	531.2	387.3
523.1	389.9	530.9	387.3
522.9	389.5	530.5	387.3
523.2	389.1	530.3	387.1
523.7	388.7	530.1	386.8
524.2	388.7	529.9	386.7
524.4	388.7	529.8	386.8
523.9	388.3	529.8	386.9
523.2	387.6	529.9	387.2
522.6	387	530.2	387.4
522.4	386.9	530.5	387.5
522.6	387.2	530.5	387.3
523	387.8	530.3	387.2
523.5	388.5	529.9	387.2
524.2	389.1	529.6	387.4
524.5	389.2	529.2	387.6
524.4	389	528.9	387.8
524	389.1	528.7	387.7
523.6	389.3	528.8	387.5
523.6	389.7	529	387.2
523.4	389.8	529.3	387.1
523.2	390	529.6	387
522.9	390	529.9	387
522.8	389.8	530.1	387
522.8	389.7	530.4	387.1
522.8	389.2	530.3	387.2
523	388.8	530.1	387.1
523.3	387.9	529.9	387
523.7	387.3	529.7	386.9
524.1	387	529.5	386.9
524.4	387.4	529.4	387.1
524.4	388.3	529.3	387.3
524	389.1	529.5	387.4
523.5	389.5	529.7	387.5
522.9	389.4	529.9	387.6
522.5	389.4	529.9	387.7
522.2	389.4	529.9	387.7
522.2	389.4	529.8	387.6
522.4	389.3	529.7	387.2
522.6	389	529.5	386.8
522.9	388.7	529.3	386.4
523.3	388.4	529.3	386.3
523.7	388.5	529.2	386.3
523.8	388.6	529.2	386.2
523.8	388.6	529.2	386.3
523.8	388.8	529.5	386.4
523.9	389	530.2	386.5
523.6	389.2	530.9	386.6
523.2	389.3	531.3	386.8
522.9	389.3	531.3	386.9
522.8	388.9	531.1	386.8
523	388.5	531.1	386.9
523.2	388.2	531.1	387.1
523.4	388	531.1	387.4
523.6	387.9	530.9	387.6
523.8	387.7	530.7	387.8
524.2	388	530.5	387.8
524.4	388.3	530.3	387.9
524.6	388.7	530.3	387.8
524.9	389.1	530.3	387.7
525.1	389.5	530.2	387.6
525.3	389.8	530.2	387.6
525.3	389.8	530.2	387.6
525.3	389.8	530.5	387.5
525.2	389.7	530.7	387.4
525	389.5	530.9	387.1
524.7	389.5	530.9	386.9
524.3	389.5	531.1	386.5
524.1	389.6	531.3	386.4
524.2	389.6	531.4	386.3
524.3	389.6	530.9	386.3
524.6	389.5	530.5	386.4
524.8	389.4	530.2	386.6
524.9	389.4	530.4	386.8
524.9	389.4	530.6	387.1
524.9	389.3	530.9	387.3
524.7	389.3	531	387.3
524.5	389.3	531.4	387.2
524.3	389.4	531.6	387
524.2	389.6	531.9	386.7
524.4	389.6	532	386.5
524.7	389.5	532.3	386.6
524.9	389.1	532.4	386.8
525	388.9	532.4	387.1
525	388.8	532.3	387.1
525.1	389.1	532.2	387.1
525.2	389.6	532.2	387.1
525.1	390	532.2	386.9
525.1	390.3	532.1	386.8
524.9	390.4	532.1	386.6
525	390.7	532	386.6
525	390.8	531.9	386.7
525.1	390.6	531.9	386.7
525.1	390.4	532	386.8
525.4	390.3	532.1	386.6
525.7	390.5	532	386.5
526	390.6	531.9	386.6
525.8	390.6	532	386.7
525.6	390.6	532.2	386.8
525.4	390.6	532.4	386.7
525.5	390.6	532.5	386.6
525.6	390.5	532.5	386.7
525.6	390.3	532.4	386.9
525.5	390.2	532.4	387.2
525.5	390.1	532.5	387.4
525.5	390.2	532.5	387.6
525.6	390.2	532.7	387.6
525.7	390.2	532.9	387.7
525.9	390	533.2	387.7
526	389.9	533.3	387.6
526	389.7	533.5	387.4
526	389.8	533.5	387.2
526	389.8	533.4	387
526	390	533.3	386.9
525.6	390.2	533.2	386.7
525.2	390.2	533.5	386.6
524.7	389.8	533.9	386.4
524.4	389	534.1	386.3
524.4	388.4	534	386.3
524.6	388.4	533.9	386.2
525.4	389.1	533.8	386.3
525.9	389.9	533.6	386.3
526.2	390.3	533.5	386.1
525.8	390.3	533.4	385.9
525.3	390	533.5	385.7
524.7	389.5	533.8	385.8
524.4	389	534	386.1
524.4	388.8	534.3	386.4
524.7	388.9	534.4	386.5
525.3	389.3	534.3	386.1
525.7	389.7	534.1	385.7
525.9	389.8	533.9	385.3
525.8	389.4	534	385.3
525.1	388.6	534.4	385.3
524.3	388.1	534.7	385.3
523.5	387.8	534.9	385.3
523.4	387.8	534.9	385.3
523.4	388.1	535.2	385.2
523.5	388.4	535.4	385.2
523.6	388.7	535.7	385.2
523.7	388.7	535.7	385.2
523.6	388.7	535.7	385.2
523.4	388.7	535.7	385.1
523.2	388.6	535.7	385.1
523.1	388.5	535.7	385.2
523.2	388.4	535.6	385.3
523.3	388.3	535.7	385.3
523.3	388.2	535.7	385.2
523.8	388.2	535.6	385.1
524.4	388.4	535.6	385.1
525	388.7	535.5	385.1
525.3	389	535.4	385
525.6	389.1	535.2	385
525.9	389.1	535.1	385
526.1	389	535.1	385
526.3	389	535.1	384.9
526.5	389.1	535.4	384.8
526.5	389.2	535.7	384.7
526.4	389.3	536.1	384.5
526.2	389.3	536.2	384.4
526.2	389.3	536.1	384.3
526.2	389.6	535.9	384.3
526.3	389.8	535.8	384.3
515.5	390.3	562	403.9
515.3	390.4	561.4	403.6
515	390.5	560.9	403.5
514.7	390.6	560.5	403.3
514.6	390.2	560.2	403.2
514.1	389.9	560.2	403
513.7	389.6	560.1	402.8
513.5	389.6	560	402.6
513.6	389.4	559.5	402.4
514	389.2	559	402.2
514.3	389	558.3	402.2
514.6	389	557.7	402
514.7	389.1	557	401.6
514.7	389.1	556.4	401.1
514.8	389.1	556	400.8
514.8	389.1	555.6	400.7
514.9	389.1	555.3	400.5
514.9	389.1	554.9	400.4
514.9	389.1	554.6	400.3
514.9	389.1	554.2	400
514.9	389	553.8	399.8
515.1	388.9	553.6	399.7
515.3	388.7	553.5	399.8
515.6	388.7	553.5	399.7
515.7	388.7	553.2	399.6
515.6	388.7	552.5	399.4
515.4	388.5	551.9	399.3
515	388.1	551.4	399
514.5	387.7	551.3	398.7
514.1	387.5	551.3	398.4
514	387.5	551	398.3
513.9	387.7	550.6	398.2
513.9	388	550.2	398.1
514.1	388.1	549.5	398.1
514.4	388.1	548.9	397.9
514.8	388	548.4	397.7
515.1	388.1	548.3	397.5
515.4	388.1	548	397.5
515.6	388.1	547.7	397.3
516	388.1	547.5	397.1
516.3	388.1	547.6	397
516.4	388	547.3	396.9
516.3	387.7	547	396.8
516.1	387.3	546.6	396.7
516	387	546.5	396.7
515.8	386.8	546.3	396.6
515.8	386.8	546.1	396.5
515.7	386.8	545.9	396.3
515.7	386.4	545.7	396.1
515.7	386	545.5	396
515.7	385.7	545.2	395.9
515.8	385.9	544.8	395.9
515.9	386.2	544.3	395.8
515.9	386.6	544.1	395.6
516	386.9	543.9	395.5
516.1	387	543.4	395.3
516.5	387.1	542.8	395.3
516.7	387.2	542.3	395.3
517.1	387.3	541.9	395.2
517.2	387.3	541.6	395.1
517.3	387.3	541.3	395
517	387.3	540.9	394.9
516.5	387.4	540.6	394.7
516	387	540.5	394.4
515.7	386.7	540.7	394.5
515.6	386.4	540.9	394.5
515.4	386.3	541	394.6
515.1	386.1	541.3	394.6
514.9	385.9	541.5	394.6
514.9	385.7	541.3	394.6
514.9	385.7	540.8	394.5
515	385.7	540.2	394.5
515.2	385.9	539.8	394.4
515.3	386.3	539.5	394.4
515.4	386.7	539.3	394.4
515.4	387	538.9	394.3
515.5	387.1	538.6	394.2
515.7	387	538.5	394.1
515.8	387	538.4	394
515.9	387.3	538.4	393.9
516	387.5	538.5	393.9
516	387.7	538.8	394
515.9	387.6	539.1	394
515.8	387.4	539.3	393.9
515.7	387.2	539.1	393.7
515.8	387	538.8	393.4
516.1	387	538.4	393.1
516.4	387.1	538.2	393
516.6	387.3	538	393.1
516.8	387.4	537.8	393.1
516.9	387.2	537.6	393.1
517	387	537.3	393.1
517.1	386.8	536.9	393.2
517.1	386.8	536.7	393.3
517.1	386.7	536.5	393.4
517.2	386.6	536.4	393.3
517.4	386.6	536.3	393.1
517.6	386.6	536.3	392.9
517.7	386.6	536.2	393
517.7	386.7	536	393
517.7	386.8	535.7	392.9
517.8	386.9	535.3	392.8
518	386.9	535.3	392.9
518.1	386.7	535.4	393
518	386.6	535.5	393.2
517.9	386.8	535.6	393.3
517.8	387.2	535.7	393.3
517.8	387.6	535.7	393.4
517.8	387.7	535.7	393.5
517.8	387.8	535.8	393.6
517.8	387.8	536	393.7
517.8	387.8	536.2	393.6
517.8	387.8	536.3	393.6
517.8	387.7	536.3	393.6
517.8	387.4	536	393.5
517.7	387	535.6	393.6
517.7	386.7	535.2	393.6
517.6	386.4	535	393.8
517.6	386.2	535.1	393.9
517.7	386	535.1	394
517.8	385.9	535.1	394
517.9	385.6	535.1	393.9
518.1	385.3	534.9	394
518.3	385.2	534.6	393.8
518.4	385.1	534.4	393.7
518.4	385.2	534.3	393.5
518.3	385.2	534.3	393.6
518.1	385.3	534.3	393.6
517.8	385.3	534.2	393.6
517.5	385.4	534.2	393.6
517.4	385.5	534.3	393.6
517.4	385.5	534.4	393.5
517.3	385.5	534.4	393.4
517.2	385.6	534.4	393.3
517.1	385.3	534.5	393.3
516.9	385.1	534.4	393.4
516.8	384.8	534.3	393.4
516.7	384.7	534.2	393.5
516.7	384.6	534.2	393.7
516.7	384.6	534.1	393.8
517	384.7	534.1	394
517.2	384.8	534.1	394.1
517.4	385.2	534.1	394.1
517.4	385.4	534.1	394.2
517.3	385.6	533.8	394.3
517.3	385.5	533.5	394.4
517.4	385.5	533.3	394.5
517.6	385.5	533.3	394.7
517.8	385.3	533.4	394.9
518	385.2	533.4	395
518.1	385.1	533.4	395
518	385.4	533.3	395
518	385.6	533.3	395.1
517.9	385.8	533.2	395.1
517.8	385.8	533	395.1
517.8	385.8	532.7	395.2
518	385.9	532.3	395.2
518.4	386	532	395.2
518.9	386.1	531.7	395.2
519.5	386.5	531.3	395.2
519.9	386.8	531.2	395.2
519.9	386.7	531.1	395.2
519.4	386.2	531.3	395
518.8	385.7	531.8	394.8
518.4	385.8	532.3	394.7
518.2	385.9	532.6	394.8
518.3	385.9	532.5	395
518.5	385.9	532.2	395.3
518.4	386	531.9	395.4
518.1	386	531.7	395.5
518	385.8	531.8	395.5
518	385.4	531.9	395.6
518	384.9	532.1	395.6
517.9	384.6	532.3	395.7
517.7	384.4	532.5	395.6
517.6	384.3	532.5	395.6
517.5	384.2	532.3	395.6
517.3	383.9	532.2	395.6
517	383.7	532.1	395.9
517.1	383.6	532.1	396.1
517.3	383.7	532.1	396.3
517.5	383.7	532	396.2
517.4	383.8	532	396.3
517.5	383.7	532.1	396.4
517.6	383.8	532.1	396.5
517.9	383.7	532	396.3
518	383.7	532	396.2
518.2	383.8	531.9	396.2
518.3	384	531.7	396.3
518.4	384.6	531.4	396.2
518.5	385.2	531.2	396.1
518.6	385.8	531.2	396
518.6	386.1	531.3	396
518.5	386.1	531.5	396.1
518.5	386.1	531.5	396.2
518.6	385.8	531.4	396.2
518.5	385.5	531.2	396.2
518.3	385	531.2	396.1
518.3	384.7	531	396.1
518.8	384.5	530.7	396
519.3	384.4	530.5	395.9
519.4	384.4	530.5	395.7
519.2	384.5	530.5	395.6
519.1	384.5	530.6	395.4
519.2	384.5	530.7	395.3
519.5	384.5	530.8	395.6
519.6	384.5	530.9	395.9
519.7	384.7	530.9	396.2
519.9	384.8	531	396.5
520.1	384.9	531.1	396.7
520.3	384.9	531.2	396.6
520.3	385	531.3	396.5
520.4	385	531.2	396.4
520.4	385.1	531.2	396.3
520.7	385.1	531.2	396.2
520.9	385.2	531.2	396.1
521	385	531.1	395.9
521	384.9	531.1	395.7
521	384.8	531	395.6
520.9	384.8	530.8	395.6
520.7	384.7	530.7	395.6
520.6	384.7	530.5	395.7
520.6	384.6	530.3	395.8
520.6	384.5	530.1	395.9
520.6	384.5	530.1	395.9
520.4	384.6	530.2	395.9
520.2	384.6	530.3	395.9
520	384.7	530.1	395.9
520	384.3	529.9	396.1
520.1	384	529.8	396.3
519.9	383.6	530	396.4
519.9	383.7	530.1	396.4
519.7	383.8	530.2	396.4
519.5	383.9	530.4	396.3
519.3	384	530.6	396.1
519.5	384	530.8	395.9
519.6	384	530.5	395.9
519.8	383.9	530.3	395.9
520	383.9	530.1	396
520.1	383.9	530.2	396
520.3	384	530.3	396.1
520.6	384.2	530.3	396.1
520.9	384.4	530.3	396.2
521.1	384.5	530.2	396.2
521.1	384.4	530.3	396.2
521.1	384.4	530.3	396.2
521.1	384.3	530.3	396.3
521.3	384.3	530.3	396.3
521.5	384.3	530.4	396.4
521.6	384.3	530.4	396.5
521.6	384.2	530.4	396.4
521.7	384	530.4	396.1
521.8	383.9	530.3	395.8
521.9	384.1	530.3	395.7
521.9	384.3	530.3	395.7
521.9	384.5	530.3	395.7
521.8	384.3	530.2	395.7
521.8	384.2	530.2	395.6
521.9	384.4	530.1	395.5
521.9	384.7	530.2	395.6
521.8	385	530.3	395.6
521.5	385.1	530.4	395.6
521.3	385	530.4	395.6
521.2	384.9	530.4	395.6
521.2	384.7	530.4	395.7
521.4	384.7	530.4	396
521.6	384.6	530.5	396.4
521.8	384.6	530.5	396.6
521.8	384.7	530.6	396.8
521.8	384.7	530.5	396.8
522	384.7	530.5	396.8
522.3	384.7	530.4	396.7
522.5	384.7	530.5	396.7
522.6	384.7	530.5	396.6
522.5	384.7	530.5	396.6
522.1	384.4	530.5	396.6
521.6	384.2	530.4	396.5
521.1	383.6	530.4	396.3
520.9	383.1	530.2	396.3
520.8	382.5	530	396.4
520.7	382.5	529.9	396.6
520.7	382.8	529.9	396.6
520.9	383.1	530	396.7
521.3	383.5	530.1	396.7
521.7	383.8	529.9	396.7
522.2	384.1	529.8	396.6
522.5	384.3	529.8	396.5
522.8	384.4	529.8	396.3
522.8	384.4	530	396.2
522.4	384.4	530.1	396.1
522.2	384.4	530.2	396
522	384.6	530.2	395.9
522	384.8	530	395.9
522	385.1	529.7	395.9
522	385.2	529.4	395.9
521.9	385.3	529.4	395.8
521.9	385.7	529.3	395.7
521.5	386	529.3	395.7
521.1	386.1	529.3	395.9
520.5	385.9	529.4	396
520.3	385.6	529.4	395.9
520.2	385.3	529.5	395.8
520.2	385	529.5	395.7
520.3	384.8	529.7	395.6
520.5	384.6	529.7	395.5
520.6	384.1	529.7	395.4
520.5	383.5	529.5	395.4
520.5	383.1	529.4	395.4
520.6	382.9	529.5	395.3
520.6	383.1	529.5	395.3
520.7	383.4	529.6	395.2
520.7	383.7	529.6	395.1
520.7	384.1	529.6	395
520.8	384.5	529.6	395
520.8	384.8	529.5	395.1
521	384.9	529.4	395.2
521.3	384.9	529.4	395.2
521.6	384.9	529.5	395.2
521.7	385	529.5	395.2
521.7	385.1	529.5	395.1
521.7	385.1	529.5	395.1
521.6	385.1	529.5	395
521.4	385.1	529.6	395
521.2	385.1	529.5	395
521.1	385.1	529.2	395.1
521.2	385	529	395.1
521.4	385.2	529	395
521.4	385.4	529.1	395
521.5	385.6	529.2	394.8
521.5	385.7	529.2	394.6
521.6	386	529.1	394.4
521.7	386.4	529.1	394.2
521.8	386.5	529.1	394.2
521.7	386.2	529.1	394.3
521.5	385.9	528.9	394.3
521.4	385.7	528.6	394.4
521.5	385.9	528.4	394.3
521.8	386.1	528.4	394.2
522.1	386.4	528.4	394
522.2	386.6	528.3	394
522.3	386.7	528.2	394
522.3	386.6	528.1	393.9
522	386.6	528	393.8
521.7	386.5	527.9	393.8
521.4	386.5	527.7	393.9
521.4	386.4	527.6	394
521.4	386.4	527.7	394
521.4	386.4	527.8	393.9
521.3	386.3	527.9	393.9
521.1	386	527.9	393.9
520.9	385.6	527.9	393.9
520.9	385.4	527.7	393.8
520.9	385.2	527.6	393.8
520.9	385.1	527.5	393.7
521	384.9	527.5	393.7
521	385.1	527.5	393.6
520.9	385.6	527.5	393.4
520.7	386	527.5	393.3
520.5	386.2	527.3	393.3
520.4	386.2	527.1	393.4
520.4	386.2	526.9	393.5
520.5	386.2	526.9	393.5
520.7	386.1	527.1	393.3
520.8	386.1	527.4	393.2
520.8	386.1	527.7	393.1
520.7	386.1	528	393
520.5	386.1	528.2	393
520.4	386.2	528.2	392.9
520.5	386.2	528.2	392.9
520.9	386.1	528.2	392.7
521.3	386	528.1	392.7
521.2	386	528	392.7
520.9	385.9	527.9	392.7
520.6	386	528	392.5
520.7	386	528.1	392.3
520.7	386	528	392.1
520.6	385.9	527.9	392.1
520.5	385.8	527.7	392.1
520.3	385.8	527.5	392.1
520.1	385.8	527.3	392.2
520	385.8	527.2	392.3
520	386.1	526.8	392.3
520.2	386.3	526.3	392.2
520.5	386.6	525.8	392
520.6	386.6	525.4	391.7
520.8	386.8	525.4	391.4
521	387	525.3	391.3
521.3	387.1	525.5	391.1
521.8	387.1	525.7	391.1
522.2	387	526	391.1
522.5	387	526.1	391.1
522.5	387	526.2	391
522.4	386.9	526.3	390.8
522.3	386.8	526.2	390.8
522.2	386.6	526.3	391
522.1	386.5	526.3	391.1
522	386.6	526.4	391.3
521.8	386.7	526.3	391.4
521.6	386.5	526.2	391.5
521.6	386.3	526.1	391.7
521.9	386.2	526.1	391.8
522.2	386.2	526	391.7
522.4	386	526	391.6
522.4	385.9	526	391.5
522.6	385.9	525.9	391.5
522.9	386	525.8	391.6
523.1	386	525.9	391.6
523	385.6	525.9	391.5
523	385.2	526	391.4
522.9	384.8	525.9	391.2
522.8	384.7	525.8	391.1
522.7	384.6	525.7	391
522.6	384.6	525.7	390.8
522.3	384.5	525.7	390.6
522	384.7	525.4	390.2
521.3	384.9	524.6	390.1
520	385.5	523.4	390
518.1	386.2	521.9	390.4
515.8	387.4	520.3	391.1
513.9	389	518.8	392.6
512.5	390.7	517.9	394.7
511.8	392	517.7	396.9
511.7	392.7	518.4	398.9
511.9	392.9	519.6	400.2
512.8	392.7	520.9	401.3
513.9	392.2	521.6	401.8
515	391.8	521.9	402.1
515.8	391.5	521.9	402.2
516.5	391.1	521.9	402.2
516.8	390.8	521.5	402.4
516.6	390.8	521	402.6
516.4	391.1	520.3	402.8
516.2	391.3	519.9	402.7
515.9	391.5	519.5	402.7
515.6	391.7	519.2	402.7
515.4	391.8	518.7	402.5
515.4	391.9	518.1	402.2
515.4	391.9	517.5	401.9
515.4	391.9	517.1	401.7
515.5	391.9	516.7	401.7
515.5	392	516.3	401.3
515.6	392	515.8	400.9
515.8	392.2	515.5	400.5
516.1	392.6	515.2	400.3
516.5	393	515.1	399.9
516.6	393.3	515	399.5
516.6	393.3	514.8	399.3
516.6	393.2	514.7	399.3
516.4	392.9	514.7	399.2
516	392.6	514.9	399.2
515.8	392.5	515.1	399.2
515.5	392.4	515	399.3
515.3	392.3	514.9	399.2
515	392.3	514.9	399
515.1	392.2	514.9	398.7
515.3	392.2	515.2	398.6
515.6	392.1	515.4	398.4
515.7	392.4	515.6	398.3
515.8	392.6	515.5	398.1
515.8	392.7	515.3	398.1
515.9	392.7	515.1	398
516	392.6	514.8	397.9
515.9	392.7	514.7	397.8
515.7	392.9	514.6	397.8
515.6	393.1	514.5	397.8
515.6	393.2	514	397.8
515.5	393.2	513.7	397.9
515.4	393.2	513.4	397.9
515.3	393.3	513.4	397.9
515.3	393.5	513.2	397.9
515.4	393.7	513.1	398
515.5	393.8	512.9	398.1
515.5	394	512.9	398.2
515.6	393.9	512.9	398.3
515.8	393.9	512.8	398.2
516	393.8	512.7	398.1
516.3	393.7	512.7	398
516.3	393.7	512.6	398
516.2	393.8	512.6	398
516.3	393.8	512.6	398
516.3	393.9	512.6	398.1
516.3	394.3	512.4	398.2
516.1	394.6	512.1	398.4
516	394.8	512	398.6
515.9	394.8	512.2	398.8
515.9	394.8	512.3	398.9
515.8	394.7	512.3	398.9
515.8	394.7	512.3	399
515.8	394.6	512.4	399
515.8	394.5	512.6	399
515.6	394.4	512.8	399.1
515.4	394.3	513	399.2
515.2	394.4	513.1	399.2
515.1	394.3	513.3	399.2
515	394.3	513.4	399.2
514.9	394.3	513.2	399.1
514.9	394.3	513	398.9
514.8	394.3	513.1	398.7
514.7	394.7	513.3	398.6
514.8	395.1	513.5	398.4
515	395.7	513.6	398.2
515.2	396	513.7	398
515.2	396.3	513.8	398
515.2	396.3	513.8	398
515.1	396.1	513.8	398
515.1	395.9	514	397.9
515.1	395.6	514.1	398
514.9	395.3	514.3	398.1
514.7	395.1	514.1	398.3
514.3	394.9	514	398.4
514	394.9	513.9	398.3
513.8	395	513.6	398.2
513.7	394.8	513.4	398.1
513.5	394.7	513.1	398.1
513.3	394.5	513.1	398.2
513.2	394.5	512.9	398.3
513.2	394.5	512.8	398.4
513.4	394.5	512.8	398.5
513.6	394.6	512.8	398.3
513.7	394.6	512.6	398.2
513.6	394.6	512.5	398.1
513.6	394.8	512.4	398.2
513.6	395	512.2	398.2
513.6	395.4	512	398.3
513.5	395.9	511.7	398.5
513.5	396.3	511.7	398.7
513.6	396.6	511.7	398.9
513.7	396.4	511.7	398.8
513.6	396.3	511.6	398.6
513.5	396.3	511.6	398.4
513.2	396.5	511.5	398.4
513.1	396.4	511.6	398.5
513	396.2	511.6	398.7
513	396.1	511.6	398.8
513.1	396.2	511.5	398.9
513.1	396.4	511.5	398.9
513	396.7	511.5	399
512.9	396.9	511.6	399.1
512.9	397.1	511.7	399.1
513	397	511.7	398.9
513.1	396.8	511.7	398.7
512.9	396.7	511.6	398.6
512.6	396.6	511.5	398.6
512.4	396.6	511.5	398.5
512.3	396.5	511.5	398.5
512.2	396.4	511.5	398.4
512.3	396.3	511.6	398.4
512.3	396.3	511.7	398.4
512.4	396.2	511.5	398.4
512.4	396.1	511.3	398.5
512.5	396.1	511	398.3
512.5	396.2	511	398.2
512.5	396.4	510.9	398
512.5	396.5	510.8	398.1
512.6	396.3	510.6	398.1
512.8	396.1	510.2	398.2
512.9	395.8	509.9	398.3
512.6	395.8	509.7	398.3
512.4	395.9	509.6	398.3
512.3	396	509.3	398.3
512.5	396.2	509.1	398.4
512.7	396.3	508.9	398.4
512.9	396.4	508.7	398.2
513	396.4	508.6	398
512.7	396.4	508.5	397.8
512.4	396.3	508.4	397.8
511.9	396.1	508.2	397.8
511.4	395.7	508.1	397.7
510.8	395.4	508	397.7
510.5	395.3	508	397.6
510.5	395.5	508	397.5
510.5	395.8	508	397.5
510.5	395.9	508	397.4
510.5	396	507.9	397.2
510.5	395.9	507.9	397
510.7	395.9	507.9	396.8
510.9	395.9	508	396.8
511.2	396.1	508	396.9
511.2	396.2	508	397
511.3	396.4	508	397.1
511.5	396.6	508.1	397.1
511.9	396.7	508	397.3
512.2	396.8	508	397.4
512.4	396.9	507.8	397.6
512.4	396.8	507.7	397.6
512.4	396.7	507.5	397.7
512.4	396.7	507.6	397.7
512.4	396.8	507.5	397.6
512.4	397	507.4	397.3
512.4	396.8	507.3	397.1
512.3	396.7	507.3	397
512.3	396.5	507.2	397.1
512.2	396.6	507.1	397.1
512.1	396.7	507	397.2
512.1	396.8	507.1	397.2
512.1	396.9	507.2	397.1
512.2	396.9	507.2	396.9
512.2	396.9	507	396.7
512.1	396.9	506.6	396.5
512	396.8	506.3	396.5
512	396.7	506.2	396.5
512	396.6	506.4	396.4
512.2	396.5	506.9	396
512.3	396.3	507.9	395.6
512.5	395.9	508.9	395
512.6	395.5	510.2	394.5
512.6	395.1	511.4	394.1
512.6	395	512.5	394
512.6	395	513.4	394.2
512.6	394.9	513.9	394.4
512.5	395	514.2	394.6
512.4	395.3	514.4	394.7
512.4	395.7	514.3	394.9
512.6	396	514	395.3
512.7	395.9	513.6	395.9
512.8	395.9	513.3	396.2
512.8	396	513.1	396.3
512.7	396.1	512.9	396
512.6	396.3	512.6	395.8
512.6	396.5	512.4	395.7
512.6	396.3	512.2	395.5
512.4	396	512	395.1
512.3	395.7	511.7	394.5
512.1	395.7	511.5	394.3
512.1	395.8	511.3	393.9
512.1	395.7	511.2	393.7
512.2	395.6	511.1	393.4
512.4	395.5	510.9	393.2
512.6	395.4	510.7	393
512.8	395.6	510.5	392.9
513.4	395.7	510.3	392.8
513.7	395.9	509.9	392.8
513.9	395.9	509.7	392.7
513.6	396	509.5	392.6
513.5	396	509.5	392.5
513.3	395.9	509.2	392.2
513.3	395.7	509	391.9
513.1	395.4	508.7	391.7
513	395.3	508.7	391.7
512.8	395.2	508.6	391.7
512.9	395.1	508.5	391.6
513.1	395.1	508.4	391.6
513.1	395.2	508.4	391.6
513	395.5	508.3	391.6
513.2	395.7	508.2	391.6
513.5	395.9	508.3	391.5
513.8	396	508.4	391.5
513.8	396	508.6	391.4
513.9	396	508.7	391.3
513.9	396	508.8	391.2
514	396.1	509	391
514.1	396.1	509	390.9
514.2	395.9	509	390.7
514.2	395.7	508.8	390.7
514.2	395.5	508.5	390.4
514.2	395.4	507.9	390.2
513.9	395.3	507.3	390
513.5	395.3	507	390.1
513.1	395.3	507	390
513.1	395.3	507.1	389.9
513.1	395.2	506.9	389.7
513.1	395.1	506.8	389.4
513	395	506.6	389.1
512.9	395	506.6	389.2
513.2	395.2	506.6	389.3
513.5	395.4	506.6	389.3
513.8	395.5	506.5	389.3
513.8	395.5	506.6	389.2
513.8	395.4	506.6	389.2
513.8	395.3	506.4	389
513.8	395.1	506.2	388.9
513.7	394.9	506	388.8
513.4	394.7	506.1	388.6
513.2	394.6	506.2	388.5
513.1	394.5	506.5	388.4
513.1	394.4	506.7	388.5
513.1	394.4	506.8	388.6
513.1	394.4	506.8	388.5
513.2	394.4	506.8	388.4
513.3	394.4	506.7	388.3
513.4	394.4	506.7	388.3
513.4	394.4	506.7	388.1
513.5	394.4	506.7	388
513.5	394.4	506.6	387.8
513.6	394.4	506.6	387.8
513.5	394.4	506.7	387.9
513.5	394.6	506.8	388.1
513.4	394.7	506.8	388.2
513.4	394.6	506.6	388.2
513.4	394.4	506.5	388.2
513.4	394.2	506.4	388.2
513.4	394.1	506.3	388.1
513.3	393.9	506.3	388.1
513.3	393.7	506.2	388
513.2	393.4	505.9	387.9
513.2	393.2	505.7	387.7
513.2	393	505.6	387.7
513.3	393	505.7	387.6
513.3	393	505.8	387.7
513.3	393	505.9	387.7
513.3	393	506	387.6
513.2	392.9	506	387.4
513.1	392.8	506.2	387.2
513	392.8	506.3	387.1
512.9	392.7	506.5	387
512.9	392.6	506.5	387.2
512.9	392.5	506.5	387.3
512.9	392.5	506.7	387.2
513	392.5	507	387
513	392.5	507.4	386.8
513.2	392.6	507.4	386.8
513.3	392.6	507.4	386.8
513.6	392.6	507.5	386.8
513.8	392.6	507.5	386.8
513.9	392.6	507.3	386.8
513.7	392.8	507.1	386.9
513.7	393.1	507.1	387
513.7	393.3	507.2	387
513.7	393.4	507.3	386.8
513.7	393.4	507.4	386.6
513.7	393.3	507.3	386.5
513.6	392.9	507.3	386.4
513.6	392.6	507.5	386.4
513.6	392.2	507.6	386.3
513.7	392	507.7	386.2
513.9	391.8	507.7	386
514.1	391.7	507.6	385.8
514.2	391.7	507.5	385.7
514.2	391.7	507.5	385.7
514.3	391.8	507.5	385.8
514.4	392	507.5	385.8
514.4	392.1	507.6	385.9
514.3	392.1	507.6	385.9
514.1	392.1	507.6	385.9
513.9	392.5	507.6	385.8
514.1	392.8	507.6	385.8
514.4	393.2	507.7	385.8
514.5	393.1	507.7	385.9
514.3	393.1	507.7	386
514.2	393	507.7	386.1
514.1	393	507.7	386.1
514	392.9	507.8	386.1
513.8	392.9	507.9	386.1
513.8	392.9	507.9	386.1
513.9	393	507.7	386.1
514.1	393.1	507.5	386.2
514.2	393	507.3	386.2
522.2	376.2	555.6	387.8
522.2	376.2	555.2	387.9
522.4	376.1	554.8	387.9
522.6	376.1	554.4	387.7
522.9	376.1	554	387.5
522.9	376.1	553.2	387.5
522.9	376.1	552.6	387.5
522.8	376.1	552.1	387.3
522.8	376.1	551.9	387
522.7	376.2	551.6	387
522.7	376.2	551.3	386.9
522.7	376.3	550.9	386.8
522.5	376.2	550.5	386.6
522.3	375.8	550	386.5
522	375.5	549.7	386.5
522	375.2	549.4	386.6
521.8	375.2	549.3	386.6
521.7	375.1	549	386.6
521.5	375.1	548.8	386.6
521.4	375.4	548.4	386.5
521.6	375.7	548.1	386.3
522	375.8	547.7	386.1
522.3	375.7	547.5	386.2
522.4	375.7	547.3	386.2
522.4	375.6	546.9	386.3
522.4	375.6	546.5	386.4
522.4	375.7	546.1	386.3
522.6	375.9	545.8	386.3
522.9	375.9	545.4	386.1
523.2	375.9	545.1	386.1
523.5	375.8	544.8	386
523.7	375.7	544.7	385.9
523.9	375.5	544.4	385.7
524	375.2	543.9	385.6
523.9	374.8	543.5	385.5
523.8	374.6	543.3	385.5
523.8	374.7	543.3	385.4
523.7	374.8	543.1	385.4
523.6	374.9	542.8	385.2
523.5	374.9	542.4	385.1
523.4	374.8	542.1	385
523.2	374.5	541.8	385
523	374.2	541.4	384.9
523	373.9	541.1	384.8
523	373.8	540.8	384.6
523	373.6	540.5	384.4
523.1	373.4	540.1	384.3
523	373.4	539.8	384.3
523	373.4	539.5	384.4
523	373.4	539.2	384.3
522.9	373.3	539	384.2
522.9	373.1	538.6	384.1
522.9	372.7	538.5	384.1
523	372.4	538.1	384.2
523	372.1	538	384.2
522.9	372	537.8	383.9
522.9	371.9	537.7	383.6
522.7	371.8	537.5	383.4
522.5	371.6	537.2	383.4
522.4	371.5	536.9	383.5
522.4	371.5	536.7	383.4
522.6	371.4	536.5	383.2
522.6	371.4	536.5	382.9
522.6	371.1	536.2	382.9
522.5	370.7	535.8	382.9
522.7	370.5	535.5	383
522.9	370.7	535.4	382.9
523.1	370.9	535.4	382.9
523	370.9	535.4	382.9
522.9	371	535.3	382.9
522.8	371.1	535.1	383
522.8	371.2	534.8	382.8
522.8	371.1	534.6	382.7
523	371	534.3	382.5
523.2	370.9	534.1	382.4
523.5	370.9	534	382.3
523.6	370.9	534	382.4
523.7	370.9	533.7	382.5
523.6	370.8	533.2	382.7
523.3	370.8	532.7	382.9
523.1	370.8	532.4	383.1
523.1	370.9	532.2	383
523.3	371.2	532	382.9
523.4	371.6	531.9	382.7
523.4	371.9	531.9	382.7
523.4	372.1	532	382.6
523.6	372.2	531.9	382.5
523.9	372.1	531.7	382.4
524.2	372	531.5	382.5
523.9	371.9	531.3	382.6
523.7	371.9	531.1	382.8
523.5	372	530.8	382.8
523.6	371.8	530.6	382.7
523.7	371.6	530.5	382.6
523.8	371.7	530.4	382.5
523.8	371.8	530.3	382.5
523.9	371.9	530.1	382.5
523.8	371.9	530	382.4
523.7	372	529.8	382.3
523.7	372	529.8	382.1
523.8	372.1	529.8	382
523.8	372.3	529.7	382.1
523.9	372.4	529.4	382.2
523.9	372.3	529	382.2
523.8	372.1	528.8	382.3
523.8	371.8	528.7	382.3
523.7	371.7	528.6	382.3
523.7	371.8	528.5	382.5
523.7	372	528.6	382.7
523.8	372.3	528.5	382.9
523.8	372.3	528.3	383
523.8	372.3	528	383.1
523.7	372.3	527.7	383.1
523.6	372.3	527.5	383.1
523.6	372.5	527.3	383.3
523.9	372.6	527.1	383.4
524.2	372.8	526.8	383.5
524.4	372.8	526.6	383.5
524.3	372.9	526.5	383.6
524.1	372.5	526.4	383.6
523.9	372	526.4	383.6
523.8	371.4	526.4	383.6
523.8	371.2	526.5	383.6
523.7	371.2	526.5	383.4
523.7	371.2	526.2	383.3
523.7	371	525.9	383.3
523.6	370.8	525.8	383.3
523.8	370.6	525.9	383.3
523.9	370.7	526.1	383.2
524	370.8	526.1	383.2
524	370.9	526	383.3
524.1	371	525.9	383.3
524.3	371.1	525.8	383.3
524.5	371.1	525.7	383.4
524.5	371.1	525.5	383.4
524.4	371.1	525.3	383.3
524.3	371.2	525.1	383.2
524.3	371.3	524.8	383.1
524.3	371.6	524.5	383
524.4	372	524.4	383.1
524.5	372.4	524.3	383.1
524.4	372.6	524.1	383.2
524.2	372.4	524	383.1
524	372.3	524	383
523.5	372.1	523.9	383
523.2	372.3	523.8	383
523.1	372.7	523.6	383
523.3	373.2	523.5	382.9
523.3	373.6	523.4	382.8
523.1	373.8	523.3	382.8
523	373.8	523.3	382.7
523.1	373.7	523.1	382.8
523.4	373.5	522.7	382.9
523.9	373.2	522.4	383
524.4	373.2	522.1	383
524.7	373.6	522	383.1
524.8	374	521.8	383.1
524.7	374.1	521.7	383.2
524.3	373.9	521.9	383.3
523.9	373.6	522	383.5
523.7	373.4	522.4	383.5
523.5	373.3	522.6	383.6
523.4	373.3	522.6	383.6
523.3	373.3	522.4	383.6
523.3	373.4	522.1	383.5
523.4	373.5	521.9	383.3
523.4	373.5	521.2	383
523.6	373.9	520.7	382.7
523.7	374.2	520.3	382.5
523.6	374.6	520.3	382.5
523.5	374.6	520.3	382.6
523.3	374.5	520.3	382.8
523.2	374.5	520.3	383
523.1	374.5	520.3	383.2
523	374.7	520.2	383.3
523.1	374.8	520.3	383.3
523.1	374.9	520.3	383.3
522.8	374.7	520	383.1
522.2	374.4	519.4	382.9
521.4	374	518.8	382.8
521	373.7	518.3	382.6
521.2	373.6	518.2	382.5
521.7	373.6	518	382.3
522.1	373.5	518	382.3
522.5	373.5	518	382.4
522.8	373.9	518	382.8
523.1	374.2	518.1	383.1
523.2	374.7	518.2	383.6
523.2	374.8	518.2	383.8
523.2	374.9	518.3	384.2
523.2	374.9	518.4	384.3
523.2	375.2	518.4	384.3
523.2	375.7	518.1	384.3
523.3	376.1	517.7	384.2
523.3	376.5	517	384.3
523.4	376.7	516.4	384.3
523.5	376.9	516	384.2
523.5	376.9	516	384
523.6	376.9	516	383.9
523.7	377	516	383.9
523.6	377	515.7	384
523.5	377.2	515.5	384.1
523.4	377.3	515.4	384.2
523.4	377.2	515.6	384.1
523.3	377.1	515.7	384
523.2	376.9	515.8	383.9
523.1	376.9	515.5	384
523.3	376.9	515.3	384.3
523.7	377	515.1	384.5
524	377.1	515.1	384.6
523.8	377.4	514.8	384.6
523.4	377.8	514.4	384.6
522.8	378.2	514.1	384.7
522.6	378.5	514.3	384.8
522.4	378.5	514.7	384.8
522.4	378.5	515	384.7
522.8	378.4	514.9	384.6
523.3	378.2	514.7	384.4
523.8	378	514.3	384.2
523.9	377.7	513.9	384.1
523.6	377.7	513.4	384
523.2	377.7	513.3	383.9
522.9	377.8	513.4	383.9
522.8	377.9	513.5	384
522.9	378.1	513.8	384.1
523.2	378.2	514	384
523.5	378.2	514.1	383.9
523.6	378.2	513.9	383.9
523.4	378.3	513.6	384.1
523	378.3	513.2	384.3
522.7	378.4	512.6	384.5
522.3	378.4	512.1	384.6
522	378.4	511.7	384.6
521.7	378.3	511.6	384.6
521.3	378.2	511.5	384.5
521	378.2	511.6	384.4
520.7	378.6	511.7	384.3
521	378.8	511.8	384.1
521.5	379	511.8	384.2
522.1	379.2	511.9	384.4
522.5	379.3	511.9	384.5
522.8	379.4	511.7	384.5
522.9	379.6	511.7	384.4
523.2	379.9	511.6	384.2
523.4	380.3	511.5	384
523.6	380.4	511.2	383.9
523.6	380.6	511	383.9
523.5	380.6	510.9	383.9
523.5	380.5	511	384
523.6	380.4	511	384
523.5	380.4	511	384.1
523.4	380.4	510.9	384
523.3	380.4	511.1	384
523.2	380.6	511.2	383.7
523.2	380.8	511	383.5
523.1	381	510.6	383.4
522.9	380.9	510.1	383.5
522.8	380.8	510	383.6
522.6	380.8	510	383.5
522.6	380.8	509.8	383.5
522.7	381	509.5	383.5
523.2	381.2	509.1	383.5
523.7	381.2	508.9	383.4
524	380.9	508.9	383.3
523.9	380.6	508.8	383.3
523.9	380.5	508.7	383.5
524.1	380.3	508.6	383.6
524.3	380.1	508.7	383.4
524.3	379.8	508.8	383.3
524.1	379.6	508.9	383.1
523.8	379.6	509.1	383
523.6	379.7	509.4	382.8
523.4	379.8	509.5	382.7
523.1	380	509.2	382.5
522.7	380.1	508.9	382.2
522.2	380.1	508.5	381.9
522	380	508.3	381.8
522	379.9	508	381.6
522.1	379.9	507.8	381.5
522.2	379.9	507.6	381.4
522.5	379.8	507.5	381.4
523	379.8	507.3	381.5
523.8	380.1	507.1	381.4
524.4	380.3	507	381.2
524.6	380.6	507.1	380.9
524.6	380.9	507.1	380.7
524.4	381.1	507	380.7
524.3	381.2	507	380.6
524.3	381.6	506.9	380.3
524.4	382	506.8	380.1
524.5	382.4	506.7	379.9
524.5	382.3	506.5	379.9
524.5	382	506.4	379.9
524.6	381.7	506.4	379.9
524.5	381.4	506.3	380
524.5	381.2	506.3	380.1
524.6	381.1	506.4	379.9
524.7	380.9	506.3	379.8
524.7	380.6	506.1	379.6
524.7	380.4	506	379.3
524.8	380.2	506.1	379
525	380	506.1	378.7
525.2	379.8	506.2	378.7
525.4	379.7	506.2	378.7
525.5	379.7	506.2	378.6
525.5	379.8	506.1	378.4
525.4	379.9	505.8	378.3
525.3	379.9	505.5	378.3
525.3	379.7	505.4	378.3
525.3	379.3	505.5	378.3
525	378.8	505.4	378.3
524.7	378.4	505.2	378.2
524.4	378.3	505	378.2
524.2	378.3	505	378.1
521.3	388.3	559.2	395.9
521.3	388.3	558.5	395.9
521.1	388.3	558	396
521.1	388.4	557.7	396
521.4	388.4	557.1	396
521.8	388.7	556.6	395.9
522	389.2	555.9	396.1
522.3	389.6	555.6	395.9
522.6	389.8	555.3	395.4
522.9	389.9	555	394.9
523	389.9	554.5	394.6
523	390	553.9	394.6
522.9	390	553.2	394.7
522.9	390.2	552.7	394.8
523.1	390.4	552.3	394.9
523.2	390.3	552.1	395
523.3	389.8	551.9	395.1
523	389.4	551.3	395.2
522.8	389.4	550.8	395.4
522.7	389.4	550.5	395.5
522.8	389.4	550.6	395.4
522.9	389.5	550.3	395.3
523	389.7	549.9	395.1
523.1	390	549.4	395
523.2	390.2	549.1	394.9
523.3	389.9	548.7	394.9
522.9	389.5	548.3	394.9
522.5	389.2	547.9	394.9
522.1	389	547.4	395
522.2	388.9	547.2	395
522.3	388.6	547.1	395.1
522.3	388.3	547	395.1
522.4	388	546.7	395.1
522.4	387.8	546.5	395.1
522.5	387.9	546.2	395.2
522.5	388.1	546	395.3
522.4	388.3	545.7	395.4
522.3	388.4	545.5	395.5
522.3	388.2	545.1	395.5
522.1	388.1	544.6	395.7
522	388	544.2	395.9
521.9	388.1	543.9	396
521.9	388.1	543.8	396.1
521.7	388	543.7	396
521.3	387.8	543.4	395.9
521	387.6	543.1	396
520.8	387.2	542.9	396.1
520.8	386.9	542.8	396.3
520.6	386.5	542.7	396.3
520.4	386.3	542.3	396.3
520.2	386.1	542.1	396.3
520.2	386	541.8	396.3
520.2	385.9	541.8	396.2
520.3	385.7	541.6	396.2
520.6	385.6	541.2	396.2
520.8	385.4	540.8	396.1
520.9	385.2	540.6	396.1
521.1	384.9	540.3	396.1
521.2	384.8	540	396.1
521.4	385	539.5	396.1
521.4	385.2	539.1	396.2
521.5	385.5	538.8	396.3
521.7	385.4	538.7	396.5
521.8	385.4	538.7	396.7
521.5	385.1	538.7	396.9
521.1	384.9	538.7	396.9
520.7	384.7	538.3	396.7
520.7	384.6	537.8	396.5
520.7	384.6	537.5	396.7
520.4	384.7	537.6	397
520.2	384.8	537.8	397.3
520	384.9	537.6	397.1
520	384.8	537.3	397.1
519.9	384.8	537.1	397.1
519.9	384.8	536.9	397.1
520	384.8	536.6	397.2
519.8	384.6	536.4	397.2
519.5	384.4	536.1	397.3
519.3	384.2	536	397.5
519.3	384.2	535.8	397.6
519.3	384.2	535.9	397.7
519.2	384.3	535.9	397.7
519.1	384.3	536	397.5
518.9	384.3	536.1	397.3
518.9	384.2	535.8	397.2
518.9	384	535.5	397.1
518.9	383.8	535.1	396.9
518.9	383.7	534.6	396.9
518.9	383.8	534.2	397
518.9	383.8	533.8	396.9
518.8	383.6	533.7	396.7
518.7	383.5	533.3	396.5
518.4	383.4	532.8	396.7
518.2	383.5	532.5	396.8
518.1	383.4	532.4	396.7
518.3	383.4	532.4	396.5
518.4	383.3	532.5	396.3
518.3	383.2	532.6	396.4
518.2	383.3	532.4	396.5
518.2	383.3	532.2	396.5
518.1	383.4	531.8	396.6
518.1	383.4	531.6	396.7
518.1	383.5	531.4	396.7
518.1	383.5	531.3	396.8
518	383.5	531.3	396.8
518	383.5	531.3	396.7
517.7	383.5	531.2	396.7
517.4	383.5	531	396.6
517	383.3	530.9	396.6
517	382.9	530.8	396.5
516.8	382.5	530.9	396.5
516.7	382.3	530.7	396.6
516.8	382.3	530.5	396.6
516.9	382.3	530.2	396.5
517.2	382.4	530	396.5
517.2	382.4	529.9	396.4
517.3	382.4	529.5	396.5
517.2	382.4	529.2	396.6
517.2	382.5	529	396.7
517.2	382.5	528.8	396.8
517.2	382.6	528.6	396.8
517.2	382.6	528.5	396.9
517.1	382.9	528.5	396.7
517.1	383.2	528.6	396.6
517.1	383.6	528.5	396.5
517.1	383.8	528.5	396.6
516.9	383.9	528.6	396.8
516.8	383.8	528.6	397.2
516.6	383.7	528.7	397.4
516.6	383.7	528.7	397.5
516.6	383.5	528.8	397.7
516.5	383.3	528.7	397.9
516.4	383.2	528.7	397.9
516.3	383.2	528.6	397.7
516.2	383.2	528.6	397.6
516.2	383.4	528.6	397.7
516.3	383.6	528.3	397.5
516.4	383.6	527.7	397.5
516.6	383.5	527.1	397.4
516.7	383.3	526.7	397.4
517	383.3	526.6	397.4
517	383.3	526.4	397.4
517.1	383.5	526.3	397.3
517.1	383.7	526.4	397.2
517.2	383.8	526.5	397.3
517	384	526.4	397.3
516.8	384.1	526.3	397.3
516.6	384	526.3	397.4
516.6	383.7	526.5	397.5
516.5	383.3	526.8	397.6
516.5	383.2	527.1	397.7
516.4	383.1	527.4	397.8
516.2	383.1	527.5	398
516.1	382.9	527.6	398.4
516.2	382.8	527.6	398.8
516	382.5	527.7	399.2
515.6	382.4	527.8	399.2
515.3	382.2	527.8	399.2
515.3	382.2	527.7	399.2
515.3	382.3	527.3	399.3
515.3	382.5	526.9	399.3
515.3	382.7	526.5	399.4
515.4	382.8	526.2	399.4
515.6	382.8	526.1	399.3
515.9	382.8	526.3	399.3
516.1	382.8	526.5	399.3
516.2	382.8	526.9	399.3
516	382.8	527	399.4
515.8	382.7	527	399.5
515.7	382.7	526.7	399.6
515.9	382.9	526.5	399.7
515.8	383.1	526.5	399.7
515.6	383.3	526.5	399.7
515.5	383.3	526.7	399.9
515.5	383.4	526.8	400.1
515.6	383.5	526.9	400.3
515.8	383.6	526.9	400.5
516.1	383.7	527.1	400.6
516.3	383.6	527.3	400.8
516.3	383.4	527.7	400.7
516.2	383	528.1	400.8
516.1	382.5	528.4	400.8
516	382.2	528.3	400.9
515.9	381.9	528	400.9
515.8	381.7	527.8	400.8
515.7	381.5	527.7	400.7
515.7	381.5	527.6	400.7
515.7	381.5	527.2	400.8
515.7	381.6	526.9	401
515.6	381.6	526.7	401.4
515.6	381.6	526.7	401.5
515.7	381.6	526.9	401.6
515.8	381.6	527	401.6
515.7	381.6	527.2	401.7
515.6	381.6	527.3	401.8
515.4	381.6	527.4	402
515.3	381.6	527.5	402
515.1	381.7	527.6	402
515.1	381.9	527.6	402
515.1	382.1	527.3	402.4
515.2	381.8	527.1	402.7
515.3	381.6	527	403
515.5	381.5	526.9	403.1
515.7	381.7	526.9	403.3
515.7	381.9	526.9	403.5
515.8	381.9	526.9	403.7
515.9	381.9	526.9	403.8
516	382	527	403.9
516	382.1	526.9	404
515.9	382.3	526.7	404
515.8	382.4	526.5	403.9
515.8	382.5	526.4	403.8
515.9	382.5	526.4	404
516	382.4	526.5	404.1
516	382.4	526.8	404.1
515.9	382.3	527	404
515.9	382.3	527.3	403.8
515.8	382.2	527.4	403.9
515.7	382.2	527.3	404.2
515.6	382.2	527.3	404.4
515.6	382.1	527.2	404.5
515.7	382.1	527.1	404.5
515.7	382	527.1	404.5
515.6	382	527.1	404.6
515.5	382.1	527.1	404.6
515.5	382.2	527.2	404.6
528.8	368.3	574.1	386.6
526.1	369.4	570.7	387.1
522.2	371.3	565.8	388.4
516.9	374.7	559.8	390.4
510.5	378.4	553.3	394.4
503.9	382.7	546.9	399.9
498.9	386.6	541.8	406.4
496.3	390.3	539.6	411.9
495.5	392.3	539.8	415.8
496.6	393.1	541.5	417.7
499.2	392.3	543.7	417.8
502.8	391.1	546.3	416.3
506	389.4	547.9	414.5
508.1	387.8	548.5	412.6
509.3	386.7	547.7	411.5
509.4	386.2	546.4	410.6
508.9	386.4	544.4	410.4
508.2	386.7	542.3	410.5
507.7	387.1	540.4	410.6
507.1	387.4	538.9	410.4
506.7	387.7	538	410.2
[truncated: 15,198 more rows]

## Sheet: severe amb amblyopic eye
LEFT_GAZE_X	LEFT_GAZE_Y	RIGHT_GAZE_X	RIGHT_GAZE_Y
546.8	391.9	506.9	426.6
546.7	391.7	506.9	426.7
546.6	392.5	507.1	426.7
546.5	393.3	507.2	426.8
546.3	393.4	507.2	426.8
546.3	392.6	507.3	426.8
546.4	391.8	507.5	427
546.8	391.6	507.7	427.1
547.2	391.2	507.8	427.3
547.4	390.9	508	427.1
547.4	391	508.3	426.9
547	391.3	508.5	426.8
546.6	391.5	508.6	426.9
546.2	391.5	508.8	427
546.2	391.4	508.8	427
546	391.1	508.9	427
545.4	390.9	509.2	426.9
544.9	390.7	509.5	426.7
544.6	390.7	509.8	426.4
545.1	390.5	510	426.2
545.4	389.7	510.2	426.1
545.5	389	510.3	426.1
545	388.9	510.3	426.1
544.7	389.3	510.3	426.1
544	389.8	510.3	426.2
543.6	390.3	510.2	425.9
543.4	390.7	510	425.6
543.4	390.7	510.5	425.6
544.1	390.1	511.4	425.7
544.7	389.4	512.3	425.8
545.5	388.9	512.6	425.7
544.6	388.8	512.3	425.6
543.8	388.6	511.9	425.5
542.4	388.8	511.5	425.4
541.9	388.9	511.4	425.2
542	389.1	512	425.3
543.8	388.9	512.7	425.4
545.6	388.5	513.5	425.4
546.5	388.3	513.7	425.1
545.6	388.4	513.9	424.9
544.8	388.7	513.9	424.7
544.2	388.7	513.8	424.6
544.3	388.5	513.7	424.6
544.6	388	513.8	424.6
544.8	387.8	513.8	424.6
545	387.6	513.8	424.5
545.3	387.6	513.8	424.6
545.7	387.5	514.1	424.5
545.8	386.9	514.4	424.3
545.6	386.3	514.9	424.1
545.1	385.9	515.4	423.9
544.8	386	515.8	423.8
544.5	386.1	516.1	423.8
544.7	386	516.2	423.8
544.8	385.7	516.4	423.9
544.8	385.4	516.5	423.9
544.3	384.9	516.6	423.9
544	384.5	516.8	423.8
544	384.3	517	423.7
544.4	384.4	517	423.7
544.9	384.7	516.8	423.8
545.4	385.1	516.7	423.8
545.6	385.6	516.8	423.8
545.7	385.9	516.9	424
545.8	385.8	516.8	424.2
545.8	385.5	516.6	424.3
545.8	385.2	516.3	424.1
545.8	385.1	516	424.1
545.6	385	515.8	424.3
545.3	384.9	515.3	424.2
545.2	384.7	514.9	424
545.2	384.6	514.7	423.7
544.9	384.9	514.7	423.7
544.6	385.2	515.2	423.8
544.9	385.5	515.8	423.9
545.5	385.4	516.4	424.1
546	385	517	424.2
545.8	384.6	517.7	424.1
545.7	384.2	518.5	423.9
545.4	384.1	519.3	424
545.1	384.1	520	424.3
544.8	384.2	520.3	424.6
545	384.4	520.1	424.9
545.2	384.7	519.3	424.8
545.1	384.3	518.3	424.5
545	383.8	517.4	424.2
544.6	383.5	517	424.1
544.4	383.9	516.6	423.9
544.2	384.2	516.6	423.4
544.1	383.6	516.9	422.6
544.4	382.9	517.2	422.1
544.8	382.3	517.3	421.9
545.3	382.2	517.3	422.1
545.6	382.4	517.4	422.5
546	382.6	517.6	422.9
546.3	382.9	517.5	422.6
546.6	382.9	517.1	421.9
546.6	382.5	516.8	421.3
546.9	382.1	517	421.4
547	381.7	517.4	421.7
547.3	381.6	518	422
547.3	381.4	518.2	421.9
547.1	381.2	518.3	421.7
547	381	518.2	421.4
547.2	380.9	518.1	421.1
547.9	380.7	518.2	420.9
548.4	380.6	518.3	420.9
548.6	380.8	518.3	420.9
548.3	381.1	518.3	420.9
548.2	381.4	518.3	420.9
548.3	381.3	518.3	420.8
548.2	381.1	518.2	420.6
548	381.1	518	420.4
548.1	381.2	517.7	420.1
548.2	380.8	517.4	420.1
548.2	380.3	517.1	420.1
547.8	379.7	516.6	419.8
547.3	379.6	515.5	419.3
547	379.6	514.5	418.8
547.3	379.6	514.1	418.6
547.9	379.5	514.9	418.9
548.5	379.4	515.8	419
548.6	379.4	516.5	419.2
548.3	379.6	516.7	419.2
547.8	379.7	517	419.6
547.7	379.8	517.1	419.9
548.6	379.6	516.9	420
549.4	379.3	516.3	419.6
549.6	379	516	419.2
549.1	379	516.3	419
548.5	379	516.6	419.1
548	378.5	516.9	419.2
547.7	378	516.8	419.1
547.5	377.7	516.5	418.8
547.7	377.9	516.2	418.5
548.1	378	515.8	418.3
548.6	377.9	515.7	418.3
549.1	377.8	515.6	418.3
549.6	377.6	515.5	418.3
550	377.4	515.4	418.4
550.1	377.3	515.4	418.4
550.1	377.2	515.3	418.3
549.9	377.2	514.8	417.9
549.6	377.3	514.1	417.2
549.3	377.4	513.5	416.5
549.1	377.5	512.8	415.8
549	377.8	512.7	415.3
548.8	378.1	512.6	414.9
548.8	378.3	512.9	415
549.5	378.3	513.1	415.2
550.4	378.2	513.2	415.2
551.2	378.1	513	415
551.3	378.1	512.7	414.8
551.1	378.1	512.8	414.7
550.7	378	513.4	415
550.6	378	514.2	415.3
550.5	377.9	514.9	415.7
550.1	377.2	515.1	416.1
550.1	376.5	514.9	416.3
550.1	375.7	514.1	416.1
550.2	375.8	513.5	415.9
549.5	376	513.3	415.8
548.9	376.4	513.6	415.4
548.9	376.7	513.9	414.9
549.3	376.5	514.2	414.5
549.9	375.8	514.5	414.8
550.3	375.2	514.8	415.1
550.6	375.2	514.9	415.5
550.5	375.6	514.6	415.5
550.2	376	514.1	415.3
549.9	376.3	513.3	414.9
550	376.6	512.5	414.3
550.3	376.8	511.8	413.5
550.6	376.8	511.4	412.7
550.7	376.6	511.3	412
550.8	376.6	511.2	411.6
551.2	376.5	511.3	411.4
551.4	376.5	511.5	411.4
551.8	376.3	511.7	411.3
551.8	375.8	511.7	411.3
552.4	375.2	511.7	411.2
552.8	374.7	511.8	411.2
553.3	374.7	511.8	411.2
553.1	374.9	511.9	411.2
552.7	375	512	411.2
552.2	375.1	512	411.3
552	375.1	512.1	411.5
552.1	375.2	512.4	411.7
552.1	375.2	512.7	411.9
551.9	374.8	512.8	411.8
551.7	374.4	512.6	411.7
551.9	373.7	511.9	411.3
552.4	373.4	510.9	410.9
552.2	373.4	509.6	410.3
551.5	373.5	508.8	409.9
550.9	373.8	509.2	410.2
550.8	374	510.1	410.7
550.9	374	511.1	411.2
551	373.6	511.6	411.1
551	373.1	512.3	411.2
550.8	372.7	512.9	411.3
550.6	372.7	512.5	411.1
551.1	372.5	511.6	410.8
551.7	372.6	510.7	410.4
552.2	372.6	510.3	410.4
552.1	372.6	510.1	410.5
552.1	372.5	509.9	410.4
552.2	372.3	509.9	410.2
552.2	372.3	510	410
552.1	372.5	510.1	410
551.9	372.5	510.5	410
552.6	372.4	511.2	410
553.3	372.3	511.8	409.9
553.8	372.4	511.8	409.8
553.5	372.5	511.3	409.8
552.7	372.6	510.7	409.9
552	372.7	510	409.8
551.2	372.8	509	409.3
551.7	372.7	508.2	408.7
552.5	372.6	507.6	408.1
553.4	372.6	507.7	408
553.7	372.5	508.7	408.3
554	372.6	510	408.8
554.2	372.7	511.3	409.4
554.1	372.9	511.6	409.7
553.9	372.9	511.5	409.8
554.2	372.4	511.3	409.9
554.6	371.7	510.9	409.8
555	371.1	510.4	409.7
554.7	371.7	509.6	409.4
554.4	372.3	508.9	409.1
554	372.6	508.4	408.7
554	372.4	508	408.4
554	372.1	507.8	408.1
554.8	372	507.6	408.1
555.5	372	507.5	408.1
556.3	372	507.8	408.6
556.5	371.4	508.8	408.8
556.4	370.7	509.8	409.2
556	370	510.7	409.4
555.8	369.8	511.2	409.6
555.7	369.8	511.5	409.7
555.8	370.4	511.1	409.7
556	371	510.4	409.8
556.4	371.6	509.2	409.4
556.5	371.8	508.6	409
556.8	372.4	508.2	408.3
557	372.8	508.1	408.1
556.8	372.3	508.2	408.5
556.6	371.6	508.5	409
556.4	370.9	509.1	409.4
557	370.9	509.2	409.2
557.5	370.9	509.2	409
558.1	370.8	508.8	408.8
558.4	370.9	508.6	408.7
558.7	371.3	508.7	408.8
558.6	371.6	509	408.9
558.5	371.6	508.9	409.1
558.3	371	508.4	409.3
558.1	370.5	507.8	409.5
558.1	370.4	507.8	409.7
558.3	370.9	507.9	409.9
558	371.5	507.7	409.5
557.4	371.5	507.4	409.1
557.7	371.2	507.3	408.7
558.5	370.6	507.7	409
559.4	370.1	508	409.4
559.4	369.8	508.1	409.7
559.4	370.1	508.1	409.7
559.2	370.6	507.6	409.2
559.1	370.8	506.9	408.8
559.2	370.5	506.4	408.4
560	370	506.2	408.5
560.7	369.7	506.5	408.9
561	369.5	506.5	409.3
560.6	369.6	506.4	409.7
559.8	369.8	506	409.7
559.3	369.8	505.9	409.6
559	369.6	506	409.4
559.2	369.5	506.2	409.2
559.4	369.3	506.4	408.9
559.4	369.3	506.2	408.9
559.4	369.1	506.1	409
559.5	368.9	506	409.4
559.8	369	506.5	409.9
560.1	369.3	507.3	410.6
560.3	369.6	507.5	411.2
560.4	369.7	507.4	411.6
560.3	369.9	507.3	411.6
560.3	370.1	507.7	411.6
560.2	370.2	507.8	411.3
559.9	370.2	506.9	410.8
559.1	369.8	505.5	410.2
558.4	369.5	504.1	409.8
558.9	369	503.4	409.4
559.6	368.3	503.6	409
560.6	367.5	504.1	408.9
560.7	366.9	505.1	409.2
560.6	366.8	505.9	409.9
560.3	367.1	506.5	410.6
560.1	367.5	507	411.1
560	367.8	507.6	411.5
560.1	367.8	508.3	411.9
560.3	367.7	508.9	412
560.5	367.8	509.1	412
560.6	367.9	509.2	412.1
560.7	367.8	509	412.1
560.6	367.6	508.7	412.1
560.4	367.4	508.5	412.3
560.3	367.3	508.5	412.5
560.8	367.3	508.8	412.7
561.3	367	509.6	412.7
561.7	366.7	510.5	412.7
561.6	366.6	511.2	412.8
560.8	367	511.2	413
560.1	367.5	511.1	413.2
559.8	367.8	510.7	413.3
560.3	367.4	510.9	413.3
561	366.9	511.1	413.2
561.2	366.5	511.2	413.1
561.4	367	511.1	413
561.2	367.6	511.1	412.9
561.2	368.1	511.2	413.1
561.3	367.9	511.1	413.3
561.3	367.4	510.9	413.3
561.2	366.8	510.6	413.1
561.1	366.4	510.6	412.8
561.3	366.9	510.6	412.8
561.6	367.3	510.2	412.8
561.8	367.8	510.2	413.4
562.1	367.7	511.1	414
562.3	367.6	512.5	414.6
562.8	367.4	513.4	414.7
563	367.3	513.7	414.7
562.8	367.4	513.7	414.7
562.4	367.6	513.4	415
562.1	367.2	513.2	415.2
562.6	366.4	512.8	415.4
562.9	365.8	513.1	415.4
562.8	365.7	513.5	415.2
562.3	365.7	514	415.1
562.7	365.5	514	414.7
563.3	365.3	513.9	414.3
564.1	365.2	513.8	414.2
564	364.9	513.8	414.6
563.6	364.7	513.8	415
562.4	364.6	514.1	415
561.2	364.8	514.5	414.9
561.4	364.5	515	414.9
562.3	364	515.6	415.2
563.4	363.6	516.1	415.4
563.6	363.6	516.1	415.3
563.8	363.6	515.7	415
563.6	363.5	515.3	414.8
563.1	363.3	514.9	414.8
562.7	363.1	514.3	414.7
561.8	363.2	513.6	414.4
561.3	363.3	513.7	414.1
561.7	363.3	514.3	414
562.8	363	515.2	413.9
564.1	363.2	515.7	413.9
564.4	363.4	515.8	414.3
564.5	363.5	515.7	414.6
564.3	363	515.9	415.2
564.2	362.7	516.2	415.6
564	362.6	516.5	415.9
564.1	362.7	516.6	415.9
564.2	362.8	516.8	415.8
563.7	363	517.1	415.6
562.9	362.7	517.5	415.4
562.3	362.1	517.8	415.2
562.3	361.3	517.9	415.1
562.7	361.1	518.1	415
562.8	361	518.4	415.2
563.3	360.9	518.5	415.3
563.9	361.2	518.4	415.5
564.4	361.5	517.6	415.1
564.4	362.1	516.7	414.7
564.3	362.3	515.6	414.4
564	362.2	515.2	414.7
563.9	361.9	515.4	415.1
563.7	361.3	516.6	416.1
564.1	360.4	517.8	417
564.4	359.4	518.9	417.7
564.7	358.8	519.3	417.5
564.9	359.3	519.6	416.8
565.3	359.9	520	416.1
565.7	360.4	520.2	415.7
565.8	360.3	520.6	415.8
565.8	360.4	520.9	416.1
565.6	360.5	521.6	416.4
565.1	360.3	522.3	416.8
564.5	360.1	522.8	417.1
564.2	359.7	522.9	417.3
564.6	359.6	522.2	416.9
565.2	359.6	521.4	416.5
566.3	359.7	520.7	416.3
566.7	359.8	520.5	416.6
566.9	359.8	520.4	416.7
566.9	359.7	520.2	416.8
566.8	359.7	519.7	416.5
566.5	359.8	518.7	416.1
566.4	359.8	517.7	415.5
566.4	359.8	517	415.1
566.6	359.8	516.8	414.8
566.2	359.5	517.3	414.7
565.9	359.2	518.6	415
565.6	359	520.5	415.6
565.8	359.1	521.8	416.3
565.7	359.3	522.1	416.6
565.7	359.3	521.2	416.2
565.6	359.5	520.1	415.9
565.7	359.5	518.7	415.7
565.7	359.2	517.6	415.5
565.8	358.8	516.6	415.3
565.6	358	516.5	415.1
565.4	357.5	517	415
565.1	357	517.7	415
565.2	357.3	518.5	415
565.5	357.6	519	415.4
565.9	357.9	519.3	415.7
566.1	357.9	519.6	416
566.1	357.5	519.8	416.2
565.9	357	520.1	416.3
565.7	356.6	520.1	416
565.7	356.5	519.9	415.7
565.5	356.4	519.6	415.1
565.3	356.1	519.6	414.8
565	355.8	519.6	414.7
565.1	355.6	519.4	414.9
565.3	355.4	519.4	415.3
566	354.7	519.5	415.7
566.3	353.7	519.6	415.9
566.8	352.7	519.6	416.1
567	352.3	519.5	416.1
567.4	352.4	519.4	416.1
567.5	352.6	519.4	416.1
567.3	353	519.3	416
567.1	353	519.3	415.7
567.6	352.8	519.1	415.3
568	352.5	519.1	415
568.4	352.2	519.1	415.1
568	351.9	519	415.4
567.5	351.8	518.9	415.6
567.1	351.8	519	415.8
566.7	352	519.6	415.9
566.5	352.1	520	416
567	352	520.2	416
567.7	351.8	520	415.9
568.3	351.6	519.7	415.5
567.8	351.4	519.3	415
567.2	351.3	518.9	414.5
566.6	351.3	518.8	414.3
566.6	351.1	518.8	414.3
567	350.1	518.7	414.3
567.3	349.2	518.6	414.2
567.4	349	518.4	414
567.2	349.5	518	413.4
567.4	349.9	516.9	412.5
567.5	349.3	515.4	411.5
567.7	348.8	514.2	410.9
567.5	348.3	514.1	411.1
567.4	348.1	514.9	412
567.3	347.9	516.2	412.8
567.2	347.9	517.3	413.2
567	347.9	517.8	413.1
566.8	348	518.2	413.4
566.7	347.9	518.7	413.8
567	347.7	519.5	414.6
567.4	347.4	520.1	415.1
567.5	347.3	520.5	415.5
567.1	347.2	520.3	415.4
566.7	346.9	519.6	414.9
566.5	346.7	518.8	414.4
566.8	346.8	518.1	413.8
567.6	346.9	517.8	413.6
568.4	347.1	518.3	413.8
568.5	347.5	519.2	414.1
568.3	347.9	520.2	414.4
567.8	347.6	520.1	414
568.1	346.9	519.7	413.9
568.5	346.4	519.2	413.8
569	346.5	519.3	414.1
569.1	346.8	519.7	414.2
569	346.9	519.6	413.7
568.7	346.5	519.3	413.3
569.4	346	519	413.1
570.2	345.5	519.3	413.3
570.8	345.6	519.7	413.5
570.4	345.9	519.6	413.2
569.9	346.1	519.4	412.9
570	346.2	519.3	412.7
570.1	345.9	519.7	413.1
570.3	345.5	520.2	413.7
569.9	345.2	520.8	414.2
569.4	345.4	520.8	414.1
568.7	345.6	520.7	413.7
568.4	345.4	520.3	413.1
568.8	345	520.1	412.7
569.3	344.6	519.8	412.5
569.9	344.4	519.7	412.5
569.8	344.2	519.6	412.5
569.8	344.1	519.6	412.5
569.8	344	519.6	412.4
569.8	344	519.8	412.3
569.7	344	520.2	412.4
569.6	344.3	520.8	412.5
569.6	344.6	521.7	412.9
569.6	344.9	522.5	413.3
570.5	344.7	522.9	413.8
571.4	344.6	522.9	414.1
572.7	344	522.3	414.3
573.1	343.4	521.5	414.1
572.9	342.9	521.1	413.8
572.2	342.9	521	413.5
571.6	343.3	521.5	413.4
571.7	343.6	521.9	413.3
571.6	343.5	522.6	413.5
572	343	522.7	413.9
572.7	343.1	522.3	413.8
573.4	343.6	521.6	413.2
572.3	343.8	521.1	412.5
570.7	343.6	521.6	412.5
569.2	343.3	522.5	413
569.9	343.2	522.9	413.6
570.8	342.8	522.4	413.9
571.8	342.4	521.6	413.9
571.7	342.3	521	413.2
571.6	341.9	520.9	412.4
571.5	341.6	521.5	411.9
570.6	341.3	522.8	412.2
569.8	341.5	524	412.7
569.5	341.6	524.3	413.2
570.1	341.7	523.9	413.4
570.8	342	522.9	413.1
571.1	342.7	521.4	412.5
571.3	343.1	520.3	412.1
571.2	342.5	519.7	411.9
570.9	341.6	520	412.1
570.2	340.8	520.1	412.2
569.5	340.8	520.1	412.2
568.7	340.6	520.1	412.3
568.3	340.3	520.7	412.7
568.1	340	521.4	413
568.4	340	521.8	413.2
568.8	340.1	521.4	413.3
569	340.2	521.1	413.4
569	340.4	520.8	413.4
568.9	340.5	520.9	413.4
568.7	340.4	521.7	413.5
568.4	340.4	522.8	413.6
568.2	340.4	523.6	413.4
568.1	340.4	523.4	412.7
567.9	340.2	522.4	412
567.8	339.7	521.4	411.7
567.8	339.3	521.1	412
567.8	339.1	521.3	412.6
568.2	339	521.9	413.2
568.6	339	522.4	413.4
568.8	339.1	523	413.5
568.5	339.3	523.5	413.5
567.9	339.5	523.3	413.2
567.4	339.7	522.7	412.7
567.7	340	522	412.2
568.2	340.2	521.4	412.3
568.8	340.5	521.1	412.6
568.6	340.2	521.3	412.9
568.3	339.6	521.7	413.2
568.2	339	522.5	413.5
568.6	338.9	523.1	413.9
569.1	339	524.1	414.2
569.5	339.2	524.6	414.3
569.5	339.1	524.8	414
569.7	338.5	524.5	413.7
570	338.1	524.2	413.5
570.4	337.6	524	413.5
570.7	337.6	523.8	413.9
570.9	337.7	523.8	414.4
571	337.9	523.8	414.9
571.2	338.1	523.5	414.8
571.3	338.2	523.2	414.7
571	338.2	523.1	414.5
570.5	338.3	523.5	414.2
570	338.5	523.7	413.9
569.9	338.6	523.4	413.4
569.6	338.3	522.7	413.3
569.4	337.8	522	413.3
569.2	336.8	521.6	413.4
570.2	336.3	521.5	413.5
571.2	335.9	521.7	413.7
571.8	336.3	522	413.9
571.4	336.7	521.9	413.9
570.8	337	521.3	413.6
570.5	337.1	520.5	413.5
570.6	337.2	520	413.5
571.1	337.2	519.6	413.7
571.8	337.3	519.4	413.9
572.1	336.9	519.3	414.1
572.4	336.5	519.9	414.6
572.3	336.1	521	415.1
572.1	335.5	522	415.6
571.5	334.5	522.2	415.4
570.9	333.5	521.9	415.1
570.5	332.9	521.7	414.9
569.9	333.3	521.8	414.9
569.3	333.8	521.7	415
569.4	334.2	521	414.4
570.3	334.1	520.4	413.8
571.2	334	519.9	413.1
571.6	334	519.8	413.1
571.4	333.3	519.8	413.4
571	332.5	519.4	413.8
570.4	332.6	518.8	414.3
570.2	333.4	517.8	414.2
570.3	333.7	517.2	414
570.3	333.1	517.4	413.7
570.6	332.4	518.5	413.7
570.9	332.1	519.9	413.7
571.5	331.9	521.1	414.1
571.9	331.8	521.8	414.4
572.4	331.7	521.8	414.6
572.8	331.7	521	414.5
572.9	331	519.9	414.5
572.7	330.3	519.2	414.8
572.2	329.7	519	415
572	330	519.3	415.1
572	330.5	519.5	415.1
572.4	331	519.7	415
572.7	331.1	519.8	415
572.8	330.9	519.7	415
573.1	330.6	519.6	415.1
573.2	330.2	519.3	414.9
573.2	330	519.3	414.6
572.9	329.9	518.9	414.4
571.9	330.5	518.5	414.5
569.1	331.5	517.3	415.2
563.2	333.2	514.9	416.8
555.3	335.5	509.9	419
545.5	338.6	502.1	421.4
533.8	343.1	492.1	424.3
519.6	348.2	481	428
504.4	354.3	470.8	432.4
490.6	360	463.1	437.7
480.3	365	459.2	444.1
473.4	368.3	458.2	451.1
469.8	371.2	459.4	457.8
468.8	374.8	461.6	463.9
470.1	378	464.4	469.2
472.7	380.7	467.7	473.9
474.8	382.7	470.1	477.5
476.8	384.7	471.7	480.9
478.4	387	471.7	483.7
478.8	388.9	470.6	485.9
478.9	391.1	468.7	487.7
478.9	392.4	467.4	489.2
479.9	393.6	466.6	490.7
480.7	395.2	466.3	491.9
481.2	396.6	465.7	492.6
481.6	397.6	464.7	492.8
482.4	398	463.2	492.1
483.4	398.3	461.4	490.9
485.1	398.5	459.3	489.3
486.3	398.5	456.8	487.5
487.6	399.1	454.1	485.9
487.5	400.3	451.7	484.4
487.5	401.4	449.7	483.1
487.2	402.2	447.7	481.9
487.6	402.7	445.6	480.4
488	403	444	479.3
488.1	403.2	442.7	477.9
488	403.3	441.6	476.2
488.1	403.3	440.3	474.2
488.8	403.7	439.2	472.6
489.9	404	438.1	471.1
491.3	404.3	437	469.6
492.4	404.6	435.7	468.2
493.1	405.1	434.4	466.8
493.5	405.6	432.9	465.3
493.6	405.7	431.4	463.6
493.2	405.3	429.8	462
492.2	405	428.5	460.4
491.1	404.7	427	458.8
490.9	404.8	426.2	457.2
491.3	404.1	425.2	455.6
491.7	403.4	424.5	454.2
491.7	402.8	423.1	452.6
492	403.1	421.9	451.2
492	403.4	421.3	450.3
491.8	403.5	421	449.8
491.5	403.3	420.9	449.6
491.6	403.2	420.6	449.3
491.9	403.4	420	448.7
491.9	403.6	419.1	447.9
491.7	403.5	418	446.9
491.8	402.6	417.2	446.2
492.1	401.7	416.7	445.8
492.6	401.9	416.5	445.7
492.8	402.8	416.7	445.7
493.4	403.6	417	445.8
493.8	403.4	417.5	445.9
494.3	403.1	418.1	446.2
494.3	402.9	418.8	446.6
494.1	402.5	419.3	446.8
494	402.1	419.4	446.7
494	401.8	419.1	446
493.8	401.3	418.3	445.2
493.4	400.8	417.6	444.5
493.1	400.5	417.2	444.2
493.2	400.7	417.1	444.3
493.4	401	416.9	444.5
493.6	401.1	417	445
494.1	401.5	417.7	446
494.6	401.8	418.5	447
494.9	401.8	418.9	447.4
494.6	401.1	418.3	446.9
494.4	400.4	417.4	446.1
493.8	400.1	416.5	445.3
492.7	400.2	415.9	445
491.3	400.3	415.5	445
490.3	400.3	415.2	445.2
491	400.1	415.6	445.7
491.9	399.8	416.1	446.3
492.9	399.6	417	447
493.1	399.6	417.7	447.4
493.5	399.7	418.5	447.5
494	399.8	419	447.1
493.7	400.1	419.5	447
493.3	400.1	420	447.2
492.8	399.9	420.3	447.6
492.7	399.6	420.2	447.5
492.4	399.3	420	447.2
492.2	399.2	419.6	446.7
492	399	419.4	446.5
491.9	398.9	419.2	446.3
492	398.8	419.1	446.4
492.1	398.7	419.3	446.7
492.1	398.7	419.5	447
491.7	398.2	419.5	447.3
491.5	397.8	418.7	447.2
491.3	397.3	417.9	446.9
491.5	397.3	417.3	446.6
491.6	397.3	417.8	447
491.9	397.7	418.8	447.5
492.4	398	419.8	448.1
492.9	398.1	419.8	448
493.2	397.9	419.4	447.7
493	397.8	419	447.3
492.8	397.9	419.2	447.6
492.6	398	419.6	448
492.7	397.9	419.6	448.1
493.3	397.6	419.3	447.6
494.1	397.5	418.9	447.2
494.5	397.7	419.4	447.7
494.5	397.8	419.9	448.4
494.1	397.2	420.4	449
493.6	396.7	420	448.6
492.8	396.6	419.5	448.3
492.3	396.9	419.4	448.4
491.7	396.7	420	449.1
491.6	396.4	420.4	449.9
491.7	396.2	420.4	450.3
492	396.3	419.7	450.1
492	396.4	418.7	449.7
491.8	396.5	417.9	449.3
491.9	396.7	417.4	449.1
492.2	397	417	449.1
492.6	397.1	417.1	449.3
492.7	397.1	417.5	449.7
492.8	397.1	417.9	450
492.9	397.2	418.2	450.2
493.3	397.4	418.4	450.3
493.8	397.4	418.9	450.6
494.2	397	419.3	451
493.8	396.4	420	451.5
493.2	395.8	420.5	451.8
492.7	395.6	421.2	451.9
492.7	395.5	421.5	451.7
492.8	395.4	420.9	451.3
493.3	395.5	420.1	451.1
493.7	395.6	419.5	451
493.6	395.9	420.1	451.5
493.1	395.7	420.7	452
492.8	395.4	421.2	452
492.9	395.3	420.9	451.4
493.6	395.3	420.8	450.8
494.2	395.4	421.5	451.1
495.7	395	423.8	451.8
498.3	394.4	427.3	452.2
502.5	392.1	431.9	451.6
509	389.2	437.9	450.4
517.5	385.3	446.5	449.2
528.5	381.6	456.6	447.4
539.2	377.4	466.4	444.9
547.2	373	473.6	441.5
551.8	369.6	478.8	437.8
553.1	366.7	482.2	433.6
554.6	364.2	484.4	429.7
555.1	360.4	485.7	425.7
555.4	355.9	486.5	421.4
555.6	351.1	487.4	417.1
557.1	347.5	489	413.3
559.5	344.9	491.4	410.9
562.7	343.5	493.8	409.3
565.1	342.8	495.1	408.4
566.9	342.3	495.2	407.6
567.1	342.2	494.2	407.4
566.2	342.6	492.6	407.3
565.5	343.6	490.2	407.9
564.6	344.9	487.9	408.1
564.5	345.9	485.5	407.6
564.8	346.3	483.8	406.8
565.5	346.5	482.6	405.8
566.6	347.3	481.9	405.5
567.2	348.4	481	404.9
567.7	349.3	479.7	404.3
567.7	349.5	477.9	403.1
567.2	349.6	476	401.7
566.7	349.7	474.7	400.7
566.7	349.7	474.5	400.3
567.1	349.7	474.9	400.4
567.6	349.7	475.1	400.4
567.6	349.7	474.5	399.6
567.7	349.8	473.2	398.5
567.8	349.9	471.6	396.9
567.9	350	470.1	395.3
567.9	350	469.1	393.9
567.8	349.9	468.6	392.9
567.8	349.8	469.2	392.7
567.8	349.7	470.2	392.7
567.9	349.8	471	392.4
568.1	349.4	470.8	391.6
568.3	349	470	390.4
567.9	348.7	469.3	389.4
567.5	349	468.7	388.6
567.4	349.3	467.6	387.5
568	349.6	465.9	386
568.8	349.7	463.9	384.2
569.3	349.8	462.9	383.2
569.7	350	463.1	382.8
569.8	350.1	463.9	382.9
569.8	350	464.1	382.4
569.4	349.7	463.4	381
568.4	349.6	462.1	379.7
567.6	349.7	461.4	379
567.1	349.8	461.3	379.1
567.2	349.9	461.7	379.1
567.7	350	462.1	378.5
567.9	349.5	462.4	377.7
567.9	348.8	461.4	376.7
568	348.1	460.3	376.1
568.4	347.8	459.4	375.8
568.6	347.9	459.2	375.7
568.4	348.1	459.4	375.7
568.4	348.4	459.7	375.7
568.8	348.6	459.9	375.7
569.3	348.6	460	375.6
569.7	348.4	460.2	375.6
570	348.2	460.3	375.5
569.8	348.1	460.3	375.4
569.5	348.2	460.1	375.2
569.2	348.4	460	375
569.3	348.6	460	374.9
569.5	348.6	460.1	375
569.8	348.8	460	374.5
569.5	349	459.8	374
569	349.2	459.6	373.6
568.7	349.2	459.4	373.5
569.1	349	459.3	373.9
569.9	349.2	459.1	374.3
570.4	349.6	458.3	374.3
570.5	349.5	457.5	373.6
570	348.9	456.8	372.9
569.6	348.4	457.4	373.1
569.6	348.4	458	373.5
569.8	348.6	458.3	374
570	348.7	457.8	373.8
570.1	348.7	457.2	373.6
570.1	348.6	457.1	373.3
570.5	348.5	457.6	373.5
571	348.8	458.3	374.2
571.2	349.1	458.9	374.8
571.2	349.4	458.3	374.8
570.9	349.3	456.8	373.8
571	348.5	455.2	372.9
571.2	347.8	454.5	372.4
571.5	347.2	454.9	372.6
571.6	347.2	455.4	373
571.7	347.6	456.2	373.5
572	347.9	456.6	373.7
572.4	348.2	456.9	373.6
572.6	348	457.1	373.6
572.6	347.7	457.3	373.3
572.5	347.6	457.6	373.1
572.5	347.6	457.8	373.2
572.9	347.4	458.1	373.6
573.4	347.3	458.3	374.1
574.2	347.2	458.3	374.1
574.4	347.2	458	374.2
574.7	347.4	458.1	374.6
574.8	347.5	458.1	375
574.8	347.5	458.2	375.3
574.8	347.5	457.8	375.2
574.7	347.5	457.5	375.2
575.1	347.5	457	375.1
575.5	347.4	456.1	374.4
575.8	347.4	455.1	373.8
575.5	347.1	454.8	373.6
574.9	346.9	455.5	374.3
574.5	346.7	456.4	375
573.9	346.8	457.2	375.3
573.7	347.2	457.5	375.4
573.9	347.6	457.6	375.5
574.5	347.8	457.8	375.7
575.5	347.5	457.9	375.8
576.1	347.3	458	375.7
576.4	347.2	458	375.6
575.7	347.4	457.8	375.4
574.9	347.5	457.3	375.6
574.5	347.5	457.1	376.1
574.3	347.3	457	376.9
574.2	347.1	457.2	377.5
574.5	346.9	457	377.7
574.8	346.8	456.6	377.6
575.1	346.6	456.3	377
575.2	346.6	456	376.3
574.9	346.7	456.1	375.7
574.4	346.7	456.5	375.8
573.9	346.8	457.1	376.2
573.7	347.2	457.6	376.7
573.9	347.7	457.8	376.9
574.7	348	457.9	377
575.2	347.8	457.9	377.1
575.3	347.5	457.7	377
574.6	347	457.5	376.9
573.9	346.6	457.7	377
573.8	346.3	458.1	377.1
573.8	346.3	458.6	377.3
573.8	346.2	459.2	377.3
573.6	346.2	459.6	377.4
573.7	345.9	459.7	377.4
574.1	345.5	459.6	377.5
574.9	345.2	459.3	377.6
575.5	345	459.1	377.7
575.2	345.2	459.1	377.7
574.6	345.6	459.1	377.7
574	345.9	459.1	377.9
574.3	345.7	459.1	378.4
574.9	345.3	459.2	378.9
575.9	345.1	459.1	378.9
576.6	345.3	459.1	378.7
576.8	345.6	459.4	378.4
576.2	345.7	460	378.4
575.5	345.7	460.2	378.2
575.4	345.7	459.9	377.7
576.5	345.5	459.2	377.3
577.7	345.6	458.2	377.1
578.2	345.7	457.8	377.5
578	346	458.1	378.2
577.6	345.9	458.8	378.7
576.8	345.5	459.4	378.7
576.1	345.1	459.8	378.3
575.8	344.6	460.2	377.9
576.3	344.3	460.6	377.9
576.9	344.1	460.7	377.9
576.8	344.1	460.6	378
576.6	344.2	460.5	378
576	344.5	460.2	377.7
575.4	344.4	459.3	377.5
575.3	344.3	458.3	377.4
576.2	344.3	457.7	377.6
577.5	344.6	457.9	377.8
578.3	344.8	458.2	377.9
578.1	344.7	458.7	377.7
577.5	344.3	459.4	377.5
576.9	343.9	459.8	377.4
576.6	343.7	460	377.3
576.4	343.8	459.9	377.5
576.3	343.9	459.8	377.8
576.1	343.9	459.9	378.3
576.1	343.6	459.9	378.6
576.1	343.2	459.9	378.9
576.1	342.7	459.8	378.9
576	342.6	459.8	378.8
575.9	342.5	459.8	378.7
575.9	342.6	459.6	378.3
575.7	342.7	459.6	378
575.5	342.7	459.9	377.7
575.4	342.6	460.3	377.6
575.6	342.5	460.6	377.6
575.9	342.5	460.8	377.9
576.1	342.5	460.7	378.2
576	342.5	460.5	378.5
575.7	342.7	460	378.6
575.5	342.6	459.9	378.8
575.7	342.4	460	378.9
575.9	342.3	460.6	379.1
576.1	342.4	461.2	379.3
576.1	342.2	461.7	379.6
576	342	461.8	379.8
575.9	341.8	461.7	380
576	341.7	461.3	380.1
576.1	341.7	461	380.1
576.3	341.6	460.8	380.1
576.4	341.6	460.6	380.1
576.4	341.5	460.4	380.1
576.5	341.5	460.7	380.4
576.6	341.6	461.7	381
576.8	341.5	462.9	381.7
576.9	341.5	463.8	382.2
576.6	341.5	464.4	382.5
576.4	341.6	464.9	382.7
576.2	341.8	465.3	382.7
576.3	342.1	465.3	382.7
576.7	342.2	465.2	382.7
576.9	341.8	464.9	382.5
577	341.3	464.6	382.4
577	341	464.3	382.3
577.1	341.2	464	382.3
576.8	341.6	463.6	382.4
576.3	341.8	463.3	382.5
575.9	341.9	463.4	382.4
576	341.8	463.8	382.6
576.2	341.8	464.4	382.7
576.3	341.8	465.1	383
576.4	341.8	465.6	383.3
576	341.9	466.4	383.6
575.6	342	467.2	384.1
575.4	342.6	467.9	384.3
575.5	343	468.2	384.6
575.1	342.8	467.9	384.3
574.5	342.2	467.1	383.9
574.1	341.8	466.2	383.4
574.1	342.1	465.6	383.4
574.3	342.5	465.4	383.5
574.6	342.5	465.7	384.2
574.8	342.4	466.2	384.9
575	342.3	466.9	385.6
575	342.1	467.2	385.8
574.8	341.8	467.5	385.9
574.5	341.4	467.6	386.1
574.4	341.1	467.5	385.9
574.4	340.5	467.3	385.6
574.6	340	468.2	385.8
575.4	339.8	471.1	386.6
578.1	339.7	475.2	387.2
584	338.9	481.1	387.5
593.7	336.7	489.6	388
604.9	333.9	501.3	388.8
617.7	331	514.8	389.9
630.6	329.5	528.3	390.8
643.5	328.8	542	392.2
655.1	328.8	555.2	393
665.2	328.4	567.5	393
675	328.1	579	392.6
684.4	328	590.2	392.8
694	328.4	601.4	393.8
703.6	328.4	611.8	394.8
712.3	328.2	620.7	395.4
719.5	328.2	628.3	395.6
724.3	329.1	635.1	395.9
727.2	330.2	640	395.9
728.8	330.9	642.3	395.6
729.4	331.1	642.2	394.9
730.9	331.5	641	394.1
732.1	332.1	639.6	393.2
733.3	333	638.3	392.4
733.1	334.1	637.1	391.7
732.8	335	635.8	391.1
732.8	335.5	633.8	390.2
733.1	335.7	630.8	388.7
732.9	336	627.9	387.2
732.1	336.2	625.9	386.3
731.2	336.4	624.9	386
730.9	336.4	624.4	386
731	336.3	624	385.7
731.1	336.1	623.3	384.9
731.1	335.9	622.5	384
731.2	336.1	621.7	383.1
731.7	336.3	621.3	382.6
732.1	336.5	621.2	382.5
732.3	336.5	621.2	382.5
732.3	336.6	620.8	382.2
732.3	336.4	620.2	381.7
732.2	336.1	619.4	380.7
732	335.8	618.5	379.5
731.6	335.9	617.9	378.3
731.5	336.3	617.3	377.2
732.2	336.9	617.4	376.5
733.1	337.5	617	375.5
734	337.9	616.5	374.4
734	338	615.7	373.3
733.3	338.2	615.3	372.2
732.6	338.4	615.3	371.4
732	338.5	615.2	370.5
732	338.1	615.2	369.8
731.7	337.3	615.3	369.2
731.6	336.4	616	369.1
731.6	335.8	616.5	368.5
731.9	335.5	616.5	367.3
731.8	335.9	616	365.6
731.7	336.6	615.5	364.3
731.6	337.4	615.5	364
731.2	337.6	615.7	364.2
730.7	337.6	616.1	364.4
730.5	337.4	615.6	363.4
731.1	337.3	614.8	362
731.7	337	614.3	360.8
732.7	336.6	614.4	360.3
733.6	336.5	615	360.2
734.4	336.8	615.6	360.1
734.4	337.3	616.2	360
734	337.5	616.9	359.9
733.5	337.5	617.7	359.7
733.2	337.4	618.3	359.6
733.4	337.7	618.7	359.3
733.8	338.2	618.4	358.5
734	338.2	617.8	357.7
733.8	337.7	616.8	356.8
733.5	337.2	616.1	355.8
733.5	337.3	615.7	355
733.4	337.3	615.7	354.3
733.3	337.3	615.8	354.1
733.2	337.3	615.7	353.7
732.9	337.3	615.2	353.3
732.5	337.4	614.5	353
731.9	337.5	613.9	353
730.7	337.7	613.6	352.6
729.7	337.6	614.1	352.3
729.6	337.3	614.8	352.3
730.5	336.9	616	352.5
731.6	336.6	616.7	352.7
732	336.5	616.8	352.3
731.8	335.9	616.2	351.6
730.8	335.5	615.7	351.1
729.9	335.1	615.3	350.7
729.1	335.4	615.3	350.7
729.2	335.8	615.5	350.7
730	336.1	615.7	350.8
731	336.3	615.9	350.8
731.7	336.2	615.8	350.5
731.5	336	615.7	350.2
731.2	335.6	615.7	350.1
731	335.1	615.9	350.3
730.7	335.2	616.1	350.5
730.7	335.9	616.2	350.5
730.8	336.7	616.4	350.5
730.9	337.1	616.6	350.5
730.4	337.2	616.8	350.5
730	337.2	616.8	350.5
730.1	337.1	616.7	350.7
730.3	336.3	616.3	350.9
730.5	335.6	615.9	351.1
730.3	335.3	615.6	351.3
730.7	335.6	615.7	351.5
731.1	336	616.2	351.6
731.3	336.1	616.8	351.8
731.4	336.2	617.5	351.9
731.4	336.5	618	351.9
731.5	336.8	618.4	351.8
731.7	337.1	618.3	351.6
731.7	336.9	617.7	351.3
731.2	336.6	617.2	350.9
730.5	336	617.1	351.1
730	335.8	617.5	351.5
730.1	335.7	617.5	351.7
730.6	336.3	617.2	351.4
730.8	337.1	617	351.1
730.6	337.5	617.7	351
730.1	337.4	618.8	351.4
729.9	337.3	619.9	351.7
729.8	337.3	620.4	351.9
730	337.3	620.3	351.8
730.5	337.3	620.1	351.6
731	337.3	620	351.6
731.1	337.3	620	351.5
730.6	337.3	619.9	351.5
730	337.4	619.5	351.4
729.5	337.1	619.2	351.2
729.3	336.8	619	351.3
729	336.4	619.1	351.5
728.9	336.1	619.1	351.7
729.2	335.8	618.5	351.2
729.8	335.6	617.8	350.5
730.5	335.3	617.4	349.9
730.4	335.4	617.7	349.8
730.3	336	618.8	350.2
730.2	336.6	620.2	350.8
729.8	336.7	621.3	351.4
729.3	336.5	621.9	351.7
728.9	336.2	621.6	351.7
729.2	336.1	620.8	351.3
729.6	335.9	619.8	350.6
730.2	335.8	619.3	350.1
731.2	336	619	349.6
732.1	336.3	619	349.6
732.3	336.6	618.7	349.6
731.6	336.8	618.7	350.1
730.9	336.9	618.9	350.5
730.5	336.4	619.3	351
730	335.3	619.5	351
729.5	334.3	619.7	351
729.6	333.7	620.1	351.2
730.1	333.6	620.5	351.4
730.8	334.1	620.9	351.3
731.3	334.8	620.8	350.8
731.9	335.5	620.3	350.4
731.7	335.7	619.6	350.2
731.2	336	619	350.1
730.8	336.1	618.7	350.2
730.7	335.9	619	350.4
730.8	335.6	619.3	350.6
731.1	335.3	619.5	350.7
731.3	334.9	619.6	350.6
731.3	334.5	619.8	350.4
731.1	334.1	620	350.4
730.9	334	620.3	350.5
730.8	333.8	620.6	350.6
730.6	333.7	620.9	350.7
730.6	333.8	621.3	350.6
729.6	334.2	621.8	350.6
728.7	334.5	622.3	350.5
727.6	334.6	622.9	350.7
727.6	334.4	623.5	350.9
727.6	334.1	623.8	351.1
727.9	333.9	623.4	351.1
728.4	333.8	622.2	351
728.2	333.4	621.3	350.7
727.7	332.9	620.4	350.4
727.4	332.5	620.3	350.2
727.7	332.6	620.1	350
728.1	332.8	620.1	350
728.2	332.5	620.6	350.1
727.9	332.2	621.1	350.2
727.5	332	621.8	350.5
727	332	622.4	350.7
726.6	331.9	623.2	351
726.7	331.8	624	351.2
727	331.7	624.3	351.3
727.2	331.6	624	351.2
727.1	331.6	623	350.8
727	331.2	621.8	350.4
726.3	330.8	621.2	350.1
725.5	330.5	621.5	350.4
725	330.8	622.4	350.9
725.1	331.1	623.4	351.4
725.3	331.6	624.3	351.8
725.5	331.7	624.6	352.1
725.6	331.4	624.7	352.2
726	330.9	624.1	351.9
726.4	330.5	623.2	351.3
726.5	330.5	622.1	350.8
726.3	330.7	621.4	350.6
726.1	330.9	620.9	350.6
726	330.6	620.9	350.8
725.9	330.2	620.9	351
725.8	329.7	621.2	351.2
725.3	329.7	621.5	351.4
724.8	330	621.8	351.6
724.2	330.4	621.8	351.7
723.9	329.9	621.6	351.7
723.7	329	621.6	351.6
723.6	328.1	622.2	351.4
724	327.9	623	351.5
724.5	327.9	623.8	351.8
725.2	328.2	624.3	352.1
725.2	328.5	625	352.5
724.8	328.7	625.6	352.8
724.5	329.1	626.1	353.1
724.6	329.4	625.8	353.1
724.6	329.7	625.1	352.9
724.4	329.7	624.3	352.5
724.3	329.3	623.8	352.4
724.7	328.7	623.5	352.3
725.1	328.2	623.5	352.5
724.8	328.3	623.8	352.7
724.2	328.6	624.4	353
723.4	328.5	625.4	353.5
723.3	328	626.2	353.9
723.1	327.5	626.7	354.3
721.3	328	625.9	354.7
717.1	329.2	621.8	354.9
708.8	331.1	613.9	355.5
697.3	333.2	602.3	356.7
681.8	336	588.3	358.7
663.4	339.3	573	361
644.7	342.5	557.8	363.8
626.9	345.6	544.5	366.5
611.9	348.2	534	369
599.4	350	526.8	371.8
589.3	350.7	522	374.7
580.9	351.1	518.2	377.4
573.3	352.3	512.8	379.6
564.9	354.8	505.7	381.6
556.1	357.4	497.3	383.7
547.2	359.5	490	386.2
539.5	361.1	484.7	389.3
533.8	363	481	392.5
529.5	364.7	478.7	395.2
528	366.4	477.2	397.8
527.8	367.5	476.5	400.4
528.9	368.3	476.3	402.8
530	368.5	475.8	404.1
530.8	368	475.1	404.6
531.2	367.3	474.2	404.8
531.2	366.4	472.9	404.7
531.4	365.7	471.2	404.7
531.9	365.1	469.3	404.4
532.8	365.2	467.5	403.9
533.3	365.8	465.9	403.4
533.5	367.1	464.3	402.7
533.4	367.9	463	401.8
533.5	368.6	461.6	400.4
533.5	368.9	460.2	399.1
533.7	369.4	459.2	398.1
533.9	369.8	458.5	397.3
534.1	370.3	458	396.7
534.2	370.7	457.3	395.9
534	371.2	456.8	395.1
533.8	371.5	456.3	394.1
533.5	371.6	455.5	392.8
533.5	371.3	454.4	391.2
532.4	371	453.3	389.5
531.4	370.7	452.6	388.3
530.5	370.6	451.8	387.2
530.8	370.8	451	386
531.1	370.9	449.9	384.6
531.2	370.9	448.7	383.1
530.8	370.9	447.5	381.9
530.4	370.7	446.2	380.5
530.2	370.6	445.1	379.1
530.2	370.2	444.2	377.6
530.2	369.9	443.9	376.7
530.1	369.6	443.4	375.9
530.2	369.5	443.2	375.2
530.6	369.3	442.8	374.7
530.8	368.8	442.9	374.4
530.5	368.5	443.2	374.3
530	368.6	443.2	374.2
529.7	369.5	442.6	373.7
529.8	370.3	441.9	372.9
530.5	370.5	441.5	372.2
530.9	370	441.5	371.9
530.9	369.3	441.5	371.8
530.3	368.9	441.6	372
529.7	368.7	441.7	372.1
529.6	368.8	441.9	372.3
529.7	369	442.1	372.6
529.7	369.3	442.6	373.1
529.6	369.5	443.2	373.7
530.1	369.5	443.6	374
530.6	369.4	443.8	374.1
530.8	369.2	444	374.2
530.4	369.1	444.2	374.2
529.8	368.6	444.3	374.4
529.5	368.2	444.4	374.6
528.9	367.3	444.5	374.7
528.4	366.9	444.5	374.6
527.9	366.4	444.3	374.6
527.7	366.5	444.2	375
528.4	367	444.4	375.5
529.2	367.8	444.9	376.2
530.1	368.5	445.5	376.7
530.1	368.7	445.8	377
529.9	368.6	445.9	377.2
529.4	367.8	446	377.4
528.8	366.9	446.4	377.7
528.3	366	446.6	377.9
528.1	365.7	446.9	378.1
528.1	365.6	447	378.2
528.2	365.5	447.1	378.3
528.4	365.4	447.3	378.4
528.5	365.3	447.4	378.4
528.4	365.2	447.7	378.5
528.3	365.3	448	378.7
528.4	365.6	448.1	379
528.7	365.9	448.1	379.2
528.8	366	448	379.3
528.8	366.1	448	379.4
528.6	366.2	448	379.3
528.3	366.2	448.5	379.6
528.2	366.2	449	380
528.1	366.1	449.5	380.5
527.7	366.2	449.7	380.8
527	365.8	450.2	381
526.4	365.4	450.6	381.1
526.3	364.5	450.6	381.1
526.5	364.1	450.4	381
526.8	364	450	380.9
527.5	364.2	449.4	380.6
528.3	364.4	448.6	380.2
529	364.2	447.9	380
529	364.1	447.5	379.9
528.7	364	447.3	379.9
528.4	363.9	447.3	379.9
528.4	363.8	447.4	379.9
528.5	363.9	448.2	380.4
528.7	364.1	449	381
528.7	364.3	450.3	381.7
528.7	364.3	450.8	381.9
528.5	363.9	451.3	382.1
528.3	363.5	451.4	382.4
528.1	362.9	451.5	382.5
528.1	362.7	451.7	382.7
528.1	362.5	451.7	382.7
528.2	362.5	451.7	382.7
528.1	362.5	451.7	382.8
528	362.6	451.9	383
527.9	362.6	452.3	383.5
528.1	362.9	452.7	383.9
528.4	363.3	453	384.2
528.7	363.8	453.1	384.3
528.8	364.2	453.1	384.3
528.9	364.4	453.1	384.3
528.6	363.9	452.8	384.1
528.3	363.3	452.5	383.9
527.9	362.7	452.2	383.6
528	362.7	452.3	383.6
528	362.7	452.8	383.8
528.3	363	453.3	383.9
528.5	363.3	454	384.2
528.6	363.4	454.8	384.9
528.5	363.2	455.6	385.8
528.4	362.9	455.9	386.4
528.3	362.9	455.8	386.6
528.3	362.8	455.4	386.5
528.2	362.7	455	386.3
528.1	362.2	454.5	385.8
527.9	361.8	454.3	385.5
527.7	361.5	454.4	385.2
527.4	361.7	454.8	385.1
527.1	361.9	455.6	385.5
526.7	361.5	456.3	386
526.5	361	457	386.6
526.4	360.9	457.2	387.1
526.8	361.1	457.4	387.6
527.3	361.3	457.6	388.1
527.5	361.1	457.8	388.3
527.1	361	457.9	388.2
526.8	361	458.1	388.2
526.6	361.1	458.9	388.4
526.6	361	460.5	389.2
526.5	361	462.2	390.1
526.1	361.2	463.3	390.9
525.4	361.6	463.8	391.2
524.8	361.7	464.5	391.4
524.3	361.6	465.4	391.9
524.2	361.4	466.5	392.5
523.4	361.5	467.7	393.2
522.8	361.9	469.4	394
522.1	362.4	471.2	394.8
522.1	362.7	473	395.7
522.3	364.1	474.5	396.5
522.1	365.3	476.1	397.3
521.8	368.2	477.7	398.4
521.2	371.7	479.5	399.5
521.3	377.7	481.3	400.8
521.9	382.6	483.7	402.3
522.5	385.7	485.7	403.9
522.7	386.3	486.9	404.8
522.4	390.9	486.5	404.7
521.7	401.3	484.6	404.4
519.7	417.9	483.6	407.7
517.4	438.3	483.6	417.3
515.6	461	486.1	433.3
515.7	484	489.7	452.5
515.8	505.4	497.1	473.9
517.2	525.7	507	496
522.1	547	519.3	518.3
529.9	567.8	532.4	539.8
539.2	588.8	548.2	562.2
551.2	609.3	566.8	585.8
567.3	630.5	586.3	609.7
586.4	650.6	604.7	632.3
603.4	671.9	621.3	654.6
614	686.1	638.1	677.3
618.3	693.9	653.3	699.8
618.3	693.9	669	722.3
.	.	683.8	744.2
.	.	697.9	765.6
.	.	709.3	785.6
.	.	718.6	805.1
.	.	728.1	824.6
.	.	737.4	843.2
.	.	749	861.4
.	.	761.8	878.7
.	.	773.8	895.6
.	.	781.2	910.9
.	.	784.4	924.6
.	.	786.7	937.5
.	.	789.3	951.4
.	.	793.1	966.6
.	.	799.6	982.1
.	.	808.1	996.2
.	.	819.5	1009.7
.	.	831.7	1023
.	.	845.8	1036.4
.	.	859.6	1049.8
.	.	872.8	1062.1
.	.	884.9	1073.2
.	.	894.7	1081.9
.	.	904.3	1090.4
.	.	915.5	1100.3
.	.	929.1	1112.1
.	.	943	1124.8
.	.	951.2	1132.5
.	.	954.3	1135
.	.	949.2	1130
.	.	941	1122.2
.	.	927.2	1110.1
.	.	913	1097.9
.	.	891.4	1078.1
.	.	865.2	1052.5
.	.	839.3	1026.2
.	.	813	998.6
.	.	787	968.6
.	.	763	935.2
.	.	747.6	907
.	.	739.4	884.7
.	.	730.7	863.2
914.5	812.5	720.6	840.3
582.4	733.8	709.3	816.8
580.7	731.3	696.6	793.7
574.1	721.2	681.9	770.7
562.1	704.9	664.3	747.8
546.9	684.7	644.7	725.1
534.3	664.6	623.9	703.2
523	646.4	604	683.2
512.5	629.9	586.3	664.9
498.7	618.2	571.6	648.6
485.1	606.2	558.2	632.4
472.8	594.9	545.5	616.2
462.8	581.1	533.4	600.1
454.1	567.7	522.1	584.1
445.7	554.9	511.9	568.6
438.1	543.8	501.7	553.2
431.5	532.3	491.1	538.1
425.9	520.8	480.8	523.2
421.1	509.2	471.2	509.4
416.5	498.2	463.4	497.1
412.5	487.6	456.1	485.9
409.3	477.5	449	475.1
405.8	468	441.5	464.2
402.6	458.9	434.2	453.6
399.1	450.3	427	443.3
396.1	441.2	420.6	433.8
393.2	432.7	414.9	425.1
390.7	423.9	410.4	417.7
388.7	417.2	406.5	411.6
387.3	411.1	403	406.3
385.8	406.2	399.9	401.8
384.6	402	397.4	398.4
382.9	397.9	395.9	396.6
382.5	394.6	395.4	396.2
382.3	390.6	395.8	397.4
382.7	387.4	396.5	399.2
382.3	384.7	397.5	401.2
382	383.3	398.4	402.8
381.4	383.5	399.2	403.9
380.2	387.3	399.5	404.7
379.1	391.4	399.2	404.8
378.4	394.7	398.4	404.7
378.8	395.6	397.6	404.5
379.7	397.2	396.8	404.2
380.6	398.9	395.8	403.5
381.3	401.1	395	402.9
381.5	402.3	394.4	402.5
381.9	404.1	394.3	402.4
382.7	404.8	394.1	402.2
383.5	405.3	393.7	402
384.1	405.1	393.1	401.8
384.2	405	392.2	401.4
385	404.7	391.4	401.1
385.7	404.6	390.8	400.9
386.5	404.4	390.5	400.9
386.5	404.1	390.2	400.8
387.1	403.6	389.8	400.8
387.4	402.7	389.4	400.7
387.7	402.1	389	400.8
387.8	401.7	388.7	400.9
388.1	401.7	388.6	400.9
388.4	401.3	388.5	400.8
388.6	401	388.1	400.4
388.7	400.7	387.9	399.9
388.7	400.8	387.8	399.5
388.6	400.5	387.7	399.3
388.7	399.8	387.3	399.1
388.8	399.2	386.5	399.1
389.8	398.7	385.5	398.7
390.7	398.6	384.5	398.4
391.3	398.3	383.8	398.1
391.2	398	383.6	398.2
391.2	398.3	383.5	398.3
391.3	398.7	383.5	398.3
391.2	399	383.4	398.3
391.1	398.9	383.2	398.1
391	398.9	382.9	397.8
391.7	398.8	382.6	397.7
392.3	398.7	382.7	397.9
392.9	398.6	382.7	398
392.9	398.6	382.7	398.1
393	398.3	382.3	397.8
393.1	398	381.8	397.6
393	397.7	381.3	397.3
392.8	397.5	380.7	397.2
392.6	397.3	380	396.8
392.7	397.6	379.2	396.6
392.9	398	378.9	396.5
393	398.1	378.7	396.7
393.2	397.9	378.7	396.7
393.4	397.6	378.6	396.5
393.7	397.6	378.7	396.4
393.7	397.6	379	396.4
393.5	397.8	379.3	396.5
393.5	397.8	379.4	396.7
393.9	397.8	379.6	397
394.5	397.8	379.8	397.4
394.4	397.8	380	397.6
393.8	397.8	380.2	397.6
393.9	397.9	380.4	397.8
394.7	397.9	380.7	398.1
395.4	397.9	380.9	398.5
395.4	397.9	380.9	398.6
395.6	397.8	380.8	398.5
395.9	398	380.8	398.5
396.1	398.2	380.9	398.6
395.9	398.4	380.8	398.7
395.5	398.2	380.9	399
394.9	397.3	380.8	399.3
394.4	396.6	380.4	399.1
394.2	396.3	379.8	398.9
394.4	396.6	379.3	398.6
394.6	396.8	379.2	398.7
394.4	396.7	378.9	398.6
394.5	397.1	378.4	398.2
394.7	397.6	377.8	397.7
395.3	398	377.2	397.3
396.1	398.2	376.7	397.1
396.9	398.4	376.3	396.9
397.3	398	376.3	396.8
397.3	397.4	376.4	396.8
397	397.3	376.5	397
397.1	397.8	376.7	397.3
397.1	398.3	376.9	397.6
396.8	397.6	376.9	397.7
396.2	396.5	376.8	397.8
395.7	395.4	376.8	397.8
395.6	394.9	376.7	397.9
395.6	394.7	376.5	397.9
395.6	394.5	376.3	397.9
395.6	394.5	376.3	397.9
395.8	394.6	376.3	397.9
396.1	394.8	376.4	397.9
396.1	394.8	376.6	397.9
396.1	394.7	377.2	397.9
396	394.5	378.1	398
396	394.4	378.8	398.1
396.6	394.9	379.2	398.2
397.2	395.3	379.2	398.5
397.7	396	378.9	398.6
397.5	396.1	377.9	398.4
398	395.9	377.1	398.2
398.7	395.5	376.4	398.1
399.4	395.1	376	398
399.5	395	375.7	397.8
399.6	395.3	375.6	397.6
400.4	395.5	376.1	397.8
400.9	395.9	377.1	398.3
401.2	395.9	377.9	398.8
401	396	378.5	399.4
400.9	395.7	378.7	399.7
400.6	395.4	378.8	400
400.4	395	378.6	400
400.1	394.8	378.4	400
399.9	394.7	378.4	400
399.9	395.2	378.4	400
400.5	395.7	378.5	400.2
401	395.5	378.4	400.4
401.4	394.8	378.4	400.7
401.6	394.1	378.4	400.7
402.1	394.2	378.4	400.6
402.5	394.4	378.4	400.6
402.7	394.5	378.4	400.6
402.7	394.4	378.5	400.5
402.7	394.3	378.7	400.5
402.7	394.1	378.9	400.3
402.4	393.9	378.9	400.1
402.1	393.3	379	400
401.8	392.7	379	399.9
401.4	392.1	379.1	400
401.3	392	379	400
400.9	392.2	378.8	400.2
400.7	392.5	378.3	400.2
400.5	392.8	377.8	400.2
400.8	392.8	377.3	400.1
401.1	392.8	377	400.1
401.6	392.8	376.8	400.2
402.7	392.2	376.7	400.4
403.6	391.5	376.7	400.6
404.1	391.4	377	401.1
403.4	392	377.3	401.5
402.7	392.4	377.6	401.9
402.3	392.4	378.1	402.1
402.2	392.3	378.5	402.2
402.2	392.3	379.1	402.4
402.3	392.5	379.6	402.8
402.5	392.8	380.1	403.1
402.8	393.1	380.2	403.5
403.4	393.2	380.2	403.9
403.9	393	380.2	404.2
404.7	392.6	380	404.4
404.9	392.3	379.9	404.3
405.1	392.1	379.9	404.2
404.5	391.5	380	404.1
404	390.9	380.1	404
403.7	390.7	380.2	404
403.7	390.9	380.3	404
404.1	390.9	379.9	403.9
404.3	390.5	379.4	403.7
404.7	390.1	378.9	403.5
405	389.9	378.7	403.2
405.5	389.9	378.5	403
405.9	390	378.4	402.8
405.7	390.3	378.3	402.8
405.4	390.6	378.3	402.8
404.9	390.6	378.3	402.9
404.8	390.4	378.3	402.9
404.7	390.2	378.3	402.9
404.9	390.4	378.4	402.9
405.1	390.8	378.8	403.2
405.4	391.2	379.3	403.4
406.1	391.2	379.6	403.6
406.8	391.1	379.6	403.6
407.7	391	379.5	403.7
408	391.1	379.5	403.8
408.3	391.2	379.4	403.9
408.5	391	379.2	403.9
408.8	390.6	379.1	403.9
409.1	390.2	379.1	404
409	389.9	379.2	404.2
408.9	389.7	379.3	404.4
408.8	389.4	379.4	404.6
408.7	389.3	379.3	404.5
408.6	389.2	379.3	404.5
408.9	389.1	379.2	404.5
409.2	389.1	379.2	404.5
409.6	389	379.3	404.8
409.8	389	379.5	405.1
409.9	389	379.7	405.4
409.7	389.1	379.8	405.4
409.4	389.1	379.8	405.3
409.4	389.1	379.6	405.1
409.2	388.7	379.6	404.8
408.9	388.3	379.7	404.8
408.6	388.6	380.1	404.9
408.8	389.2	380.6	405
408.9	389.5	380.9	405
408.6	389	381.1	405.1
408.3	388.5	381.3	405.4
408	388.2	381.5	405.7
408.1	388	381.8	406
408.4	387.8	381.9	406.1
408.9	387.7	381.5	406
409.3	387.9	381.2	406
409.5	388.1	380.8	405.8
409.6	388.3	380.9	405.8
409.3	387.9	381	405.9
409.4	387.3	381.2	406.2
409.9	386.7	381.4	406.5
410.7	386.7	381.5	406.7
411.1	386.8	381.4	406.7
411.1	386.9	381.4	406.8
411	386.9	381.5	406.9
410.9	386.9	381.6	407
409.9	387.1	381.8	407.3
408.8	387.1	382	407.7
408.4	387	382.1	408
409.2	386.8	382.2	408.1
410.1	386.9	382.5	408.3
410.8	387	382.9	408.4
411.4	387	383.2	408.5
411.9	386.8	383.3	408.6
411.6	386.4	383.5	408.7
411.1	386	383.5	408.8
410.4	385.9	383.6	408.9
410.2	386.6	383.7	409
410.2	387.3	383.7	409.2
410.5	388.1	383.5	409.3
410.7	388.4	383.3	409.4
410.3	387.3	383.2	409.7
410.2	386	383	410
410.3	384.7	382.6	410
411.1	384.7	382.3	409.8
411.5	384.8	382.1	409.5
411.7	385	381.9	409.1
411.7	385.1	381.7	408.7
411.6	385	381.8	408.3
411.6	384.8	382.2	408.3
411.7	384.8	382.9	408.7
411.7	384.8	383.3	409.2
411.3	385.7	383.8	409.7
410.8	386.5	384.1	409.9
410.2	386.9	384.2	410.1
410	386.4	384.1	410.1
410.2	386.6	384.1	410.1
410.9	387	384	410.1
411.5	387.3	384.1	410.5
411.8	387	384.2	410.8
411.7	386.3	384.6	411
411.8	385.8	384.8	411
411.9	385.4	385.1	411
411.5	385.5	385.4	411.2
411	385.8	385.9	411.4
410.7	386.2	386.3	411.6
411.2	386.5	386.6	411.6
411.5	385.4	386.9	411.5
411.8	384.2	387.2	411.4
411.9	383.1	387.3	411.3
412.4	383.6	387.3	411.3
412.7	384.2	387.2	411.3
412.7	384.6	387.2	411.2
412.6	384.6	387.4	411.3
412.3	384.8	387.7	411.6
412.1	385.1	387.8	411.9
412	385.2	387.4	412
412.9	384.9	386.4	411.9
414.1	384.7	385.6	411.7
414.9	384	385	411.6
414.3	383.5	384.8	411.6
413.5	383.2	384.5	411.5
412.9	383.2	384.1	411.5
412.7	383.2	384	411.6
412.3	382.8	383.9	411.8
411.7	382.3	383.9	411.9
411.1	381.7	384	411.9
410.8	381.4	384.4	411.7
410.8	381	384.8	411.6
411	381.2	385	411.4
411.2	381.5	385.5	411.7
411.4	381.7	386.1	412.1
411.4	381.5	386.8	412.5
411.4	381.4	387	412.6
411.3	381.2	387.1	412.6
411	380.8	386.8	412.6
411.1	380.4	386.6	412.7
411.6	380.3	386.4	412.8
412.2	380.4	386.5	412.8
412.3	380.4	386.5	412.9
412.3	380.3	386.5	413
412.2	380.3	386.6	413.2
412.2	380.2	386.8	413.4
412.2	379.9	387.3	413.5
412.1	379.5	387.6	413.6
411.9	379.2	387.8	413.6
412.4	379.1	388.1	413.6
413.2	379.6	388.6	413.8
414.1	380.1	389.2	414.1
414.2	380.4	389.7	414.5
413.8	379.7	390	414.8
413.4	378.9	390.3	414.9
413	378.4	390.2	414.8
412.9	378.4	390.2	414.8
413	378.7	389.8	414.7
413.2	379	389.4	414.6
413.3	379.3	389	414.6
413.2	379.3	388.9	414.7
413.1	379.3	388.8	415
412.9	379.3	388.9	415.2
412.8	379.4	388.9	415.4
412.9	379.5	388.9	415.6
413.1	379.2	388.9	415.6
413.2	378.8	388.9	415.7
413.3	378.7	389.1	415.7
413.5	379	389.2	415.7
413.6	379.1	389.5	415.8
413.4	379	389.7	416
413.2	378.9	390	416
413.1	378.9	390.2	415.9
412.9	378.6	390.5	415.9
413.2	378	391.1	416.2
413.5	377.3	391.7	416.5
413.9	377	392.4	416.7
413.7	376.9	392.8	416.5
413.7	376.9	393.3	416.7
414	377	393.8	416.9
414.3	377.2	394.1	417.1
414.8	377.4	394.1	417.1
414.9	377.2	394.1	417.3
415	377	394.1	417.5
414.9	377	394	417.7
414.7	376.8	393.7	417.7
414.5	376.7	393.5	417.7
414.5	376.7	393.3	417.6
414.6	376.7	393.3	417.5
414.2	376.9	393.4	417.5
414.1	377.4	393.4	417.5
414.5	377.9	393.2	417.3
415.3	378.2	392.9	417
415.8	378.1	392.5	416.6
415.9	378	392.5	416.5
416.1	377.7	392.7	416.6
416.2	377.2	392.9	416.7
416.7	376.3	393.1	416.7
417	375.5	393.2	416.6
417	375.4	393.2	416.6
416.4	375.7	393.1	416.5
415.9	376.2	393.1	416.5
415.8	376.3	393.1	416.5
416	376.1	393.2	416.6
416.5	375.9	393.5	416.8
417.1	375.7	393.8	417
417.4	375.8	393.9	417.1
417.5	376	393.8	417.1
417.5	376.1	394.1	417.4
417.4	376.2	394.5	417.8
417.3	376.1	395.2	418.3
417.2	375.9	395.6	418.6
417.2	376	396	418.9
417.2	376.3	396.2	418.9
416.6	376	396.5	419.1
415.9	375.3	396.8	419.4
415.5	374.6	397	419.7
415.9	374.7	397.1	419.7
416.4	374.8	397.4	419.9
416.3	375.1	397.9	420.2
415.8	375.2	398.4	420.7
415.3	375.2	399	421
415.2	375.2	399.4	421
415.5	375.1	399.7	421
415.9	374.9	399.7	421
416.4	374.8	399.7	421
416.5	374.8	399.8	421.1
416.4	375	400	421.3
416.4	375.2	400.2	421.6
416.4	375.4	400.1	421.7
416.4	375.6	399.9	421.7
416.9	375.8	399.8	421.8
417.3	375.8	400.1	421.9
417.7	375.7	400.4	422.1
417.4	375.1	401	422.5
417.3	374.4	401.3	422.9
417.2	373.9	401.8	423.3
417.3	374.4	402	423.6
416.8	375	402	424
415.4	375.8	401.1	424.1
413.5	376.1	398.8	424.4
410.1	377.6	395.8	424.9
405.6	379.3	392.2	425.8
400.1	381.2	389.1	427.4
395.3	382.6	386.4	429.4
390.9	383.8	384.5	431.3
388	384.5	383.4	432.3
386.1	384.1	383	432.7
386.3	383	383.7	432.9
386.5	382.1	384.8	433
388.1	381.6	386.2	433.1
389.4	381.4	387	433.3
391.3	381	387.5	433.5
392.1	380.6	387.7	433.7
392.8	380.6	387.4	433.9
393.4	380.8	386.8	434.2
394.1	381	385.8	434.4
394.5	380.7	384.9	434.4
394.4	380.6	384.2	434.2
394.3	380.5	383.7	434
394.4	380.5	383.1	433.7
394.5	380.4	382.6	433.3
394.3	380.5	382.2	432.9
393.7	380.3	382	432.6
393.1	380.2	381.7	432
392.7	379.4	381.1	431.3
392.9	378.8	380.6	430.5
393.3	378.5	380.1	430
393.9	378.8	379.9	429.7
393.9	379.2	379.7	429.5
393.8	379.3	379.2	429
393.7	379.5	378.5	428.3
393	379.7	377.9	427.6
392.4	379.9	377.7	427.2
391.9	380.2	377.3	426.8
391.8	380	376.8	426.1
392.3	379.3	376.4	425.7
392.7	378.6	376.3	425.6
393.1	378	376.3	425.7
393.1	377.9	376.3	425.8
393.3	378.1	376.2	425.8
393.4	378.5	376.1	425.8
393.1	378.9	376	425.7
392.7	379	375.6	425.4
392.4	378.9	375.3	425.2
392.5	378.7	375.2	425.1
392.6	378.9	375.5	425.1
393.1	379	375.6	424.8
393.7	378.2	375.4	424.4
394.2	377.1	374.9	423.8
393.8	376.3	374.5	423.3
393.3	376.5	374.2	423
392.9	376.8	374	422.8
392.7	376.9	374.2	422.8
392.6	377.3	374.3	422.6
[truncated: 17,560 more rows]
